# Supplementary material for: (E)-4-Chloro-N-[(5-chloro-3-methyl-1-phenyl-1H-pyrazol-4-yl)methyl­ene]aniline
Source: Acta Crystallogr Sect E Struct Rep Online. 2009 Sep 9;65(Pt 10):o2424. doi: 10.1107/S1600536809035727 (PMC2970186; doi:10.1107/S1600536809035727)
Supplement: Supplementary file 1 [file e-65-o2424-sup1.cif]

##############################################################################
###                                                                        ###
###        Electronic paper (Acta Crystallographica Section E)             ###
###                                                                        ###
##############################################################################
#                                                                            #
# This CIF contains the data in a paper accepted for publication in Acta     #
# Crystallographica Section E. It conforms to the requirements of Notes      #
# for Authors for Section E, and has been peer reviewed under the auspices   #
# of the IUCr Commission on Journals.                                        #
#                                                                            #
# Full details of the Crystallographic Information File format               #
# are given in the paper "The Crystallographic Information File (CIF):       #
# a New Standard Archive File for Crystallography" by S. R. Hall, F. H.      #
# Allen and I. D. Brown [Acta Cryst. (1991), A47, 655-685].                  #
#                                                                            #
# The current version of the core CIF dictionary is obtainable from          #
# ftp://ftp.iucr.org/pub/cif_core.dic. The current version number is 2.4.    #
#                                                                            #
# Software is freely available for graphical display of the structure(s) in  #
# this CIF.  For information consult the CIF home page http://www.iucr.org/  #
# cif/home.html                                                              #
#                                                                            #
# This file may be used for bona fide research purposes within the           #
# scientific community so long as proper attribution is given to the journal # 
# article from which it was obtained.                                        #
#                                                                            #
##############################################################################
                                             
data_global
_audit_creation_method     'by CrystalStructure 3.7.0'
_journal_date_recd_electronic     2009-09-02
_journal_date_accepted     2009-09-03
_journal_name_full     'Acta Crystallographica, Section E'
_journal_year     2009
_journal_volume     65
_journal_issue     10
_journal_page_first     o2424
_journal_page_last     o2424
_journal_paper_category     QO
_journal_coeditor_code     RK2165
_publ_contact_author_name     'Yu-Guo Zhuang'
_publ_contact_author_address
;
School of Pharmaceutical and Chemical Engineering
Taizhou University
Linhai 317000
People's Republic of China
;
_publ_contact_author_email     chemsailor@126.com
_publ_contact_author_fax     ?
_publ_contact_author_phone     ?
_publ_section_title
;\
(<i>E</i>)-4-Chloro-<i>N</i>-[(5-chloro-3-methyl-1-phenyl-1<i>H</i>-pyrazol-4-\
yl)methylene]aniline
;
loop_
    _publ_author_name
    _publ_author_address
    'Yu-Guo Zhuang'
;
School of Pharmaceutical and Chemical Engineering
Taizhou University
Linhai 317000
People's Republic of China
;
data_I
_chemical_name_systematic
;
(<i>E</i>)-4-Chloro-<i>N</i>-[(5-chloro-3-methyl-1-phenyl-1<i>H</i>-pyrazol-4-\
yl)methylene]aniline
;
_chemical_formula_moiety     'C17 H13 Cl2 N3'
_chemical_formula_sum     'C17 H13 Cl2 N3'
_chemical_formula_iupac     'C17 H13 Cl2 N3'
_chemical_formula_weight     330.20
_chemical_melting_point     434
_symmetry_cell_setting     orthorhombic
_symmetry_space_group_name_H-M     'P c a 21'
_symmetry_space_group_name_Hall     'P 2c -2ac'
loop_
    _symmetry_equiv_pos_site_id
    _symmetry_equiv_pos_as_xyz
    1 '+X, +Y, +Z'
    2 '1/2-X, +Y, 1/2+Z'
    3 '1/2+X, -Y, +Z'
    4 '-X, -Y, 1/2+Z'
_cell_length_a     13.6471(6)
_cell_length_b     15.6315(3)
_cell_length_c     7.3514(6)
_cell_angle_alpha     90.0
_cell_angle_beta     90.0
_cell_angle_gamma     90.0
_cell_volume     1568.24(15)
_cell_formula_units_Z     4
_cell_measurement_reflns_used     10504
_cell_measurement_theta_min     3.0
_cell_measurement_theta_max     27.4
_cell_measurement_temperature     296.0(10)
_exptl_crystal_description     'plate'
_exptl_crystal_colour     'colourless'
_exptl_crystal_size_max     0.39
_exptl_crystal_size_mid     0.34
_exptl_crystal_size_min     0.10
_exptl_crystal_density_diffrn     1.399
_exptl_crystal_density_meas     ?
_exptl_crystal_density_method     'not measured'
_exptl_crystal_F_000     680.00
_exptl_absorpt_coefficient_mu     0.413
_exptl_absorpt_correction_type     'multi-scan'
_exptl_absorpt_process_details     '(<i>ABSCOR</i>; Higashi, 1995)'
_exptl_absorpt_correction_T_min     0.839
_exptl_absorpt_correction_T_max     0.960
_diffrn_ambient_temperature     296.0(10)
_diffrn_radiation_type     'Mo K\a'
_diffrn_radiation_wavelength     0.71075
_diffrn_measurement_device_type     'Rigaku R-AXIS RAPID'
_diffrn_measurement_method     \w
_diffrn_detector_area_resol_mean     10.00
_diffrn_reflns_number     14704
_diffrn_reflns_av_R_equivalents     0.038
_diffrn_reflns_theta_max     27.43
_diffrn_reflns_theta_full     27.43
_diffrn_measured_fraction_theta_max     0.997
_diffrn_measured_fraction_theta_full     0.997
_diffrn_reflns_limit_h_min     -17
_diffrn_reflns_limit_h_max     17
_diffrn_reflns_limit_k_min     -20
_diffrn_reflns_limit_k_max     20
_diffrn_reflns_limit_l_min     -9
_diffrn_reflns_limit_l_max     9
_refine_special_details
;
 Refinement of <i>F</i>^2^ against ALL reflections. The weighted
 <i>R</i>--factor <i>wR</i> and goodness of fit <i>S</i> are based on
 <i>F</i>^2^, conventional <i>R</i>--factors <i>R</i> are based on <i>F</i>,
 with <i>F</i> set to zero for negative <i>F</i>^2^. The threshold expression
 of <i>F</i>^2^ > \s(<i>F</i>^2^) is used only for calculating
 <i>R</i>--factors(gt) <i>etc</i>. and is not relevant to the choice of
 reflections for refinement. <i>R</i>--factors based on <i>F</i>^2^ are
 statistically about twice as large as those based on <i>F</i>, and
 <i>R</i>--factors based on ALL data will be even larger.
;
_reflns_number_total     3558
_reflns_number_gt     2533
_reflns_threshold_expression     F^2^>2\s(F^2^)
_refine_ls_structure_factor_coef     Fsqd
_refine_ls_R_factor_gt     0.0320
_refine_ls_wR_factor_ref     0.0986
_refine_ls_goodness_of_fit_ref     1.001
_refine_ls_number_reflns     3558
_refine_ls_number_parameters     201
_refine_ls_hydrogen_treatment     constr
_refine_ls_weighting_scheme     'calc'
_refine_ls_weighting_details
              'w = 1/[\s^2^(Fo^2^)+(0.055P)^2^+0.089P] where P=(Fo^2^+2Fc^2^)/3'
_atom_sites_solution_hydrogens     'Geom'
_atom_sites_solution_primary     'Direct'
_atom_sites_solution_secondary     'Difmap'
_refine_ls_shift/su_max     0.0000
_refine_diff_density_max     0.21
_refine_diff_density_min     -0.24
_refine_ls_extinction_method     '<i>SHELXL97</i> (Sheldrick, 2008)'
_refine_ls_extinction_coef     0.0049(8)
_refine_ls_abs_structure_details     'Flack (1983), 1627 Friedel pairs'
_refine_ls_abs_structure_Flack     -0.02(6)
loop_
    _atom_type_symbol
    _atom_type_description
    _atom_type_scat_dispersion_real
    _atom_type_scat_dispersion_imag
    _atom_type_scat_source
    'C' 'C' 0.003 0.002
;
International Tables for Crystallography
(1992, Vol. C, Tables 4.2.6.8 and 6.1.1.4)
;
    'H' 'H' 0.000 0.000
;
International Tables for Crystallography
(1992, Vol. C, Table 6.1.1.4)
;
    'N' 'N' 0.006 0.003
;
International Tables for Crystallography
(1992, Vol. C, Tables 4.2.6.8 and 6.1.1.4)
;
    'Cl' 'Cl' 0.148 0.159
;
International Tables for Crystallography
(1992, Vol. C, Tables 4.2.6.8 and 6.1.1.4)
;
_computing_data_collection     '<i>PROCESS-AUTO</i> (Rigaku, 2006)'
_computing_cell_refinement     '<i>PROCESS-AUTO</i> (Rigaku, 2006)'
_computing_data_reduction     '<i>CrystalStructure</i> (Rigaku/MSC, 2007)'
_computing_structure_solution     '<i>SIR97</i> (Altomare <i>et al.</i>,  1999)'
_computing_structure_refinement     '<i>SHELXL97</i> (Sheldrick, 2008)'
_computing_molecular_graphics     '<i>ORTEP-3</i> (Farrugia, 1997)'
_computing_publication_material     '<i>CrystalStructure</i> (Rigaku/MSC, 2007)'
loop_
    _atom_site_type_symbol
    _atom_site_label
    _atom_site_fract_x
    _atom_site_fract_y
    _atom_site_fract_z
    _atom_site_U_iso_or_equiv
    _atom_site_adp_type
    _atom_site_calc_flag
    _atom_site_refinement_flags
    _atom_site_occupancy
    _atom_site_disorder_assembly
    _atom_site_disorder_group
    Cl Cl1 0.42986(4) 0.48323(3) 0.33646(10) 0.04844(15) Uani d . 1.00 . .
    Cl Cl2 0.32167(6) -0.08853(5) 0.43233(18) 0.0893(3) Uani d . 1.00 . .
    N N1 0.71398(12) 0.47004(11) 0.3343(3) 0.0478(4) Uani d . 1.00 . .
    N N2 0.62562(11) 0.51191(10) 0.3340(2) 0.0391(3) Uani d . 1.00 . .
    N N3 0.56891(12) 0.22175(11) 0.3631(3) 0.0480(5) Uani d . 1.00 . .
    C C1 0.55095(13) 0.45498(12) 0.3464(3) 0.0395(4) Uani d . 1.00 . .
    C C2 0.58944(14) 0.37384(12) 0.3577(3) 0.0411(4) Uani d . 1.00 . .
    C C3 0.69251(14) 0.38699(14) 0.3490(4) 0.0452(5) Uani d . 1.00 . .
    C C4 0.77319(18) 0.32253(16) 0.3538(5) 0.0629(7) Uani d . 1.00 . .
    C C5 0.53181(17) 0.29634(13) 0.3730(3) 0.0446(5) Uani d . 1.00 . .
    C C6 0.50557(16) 0.14994(13) 0.3773(3) 0.0436(5) Uani d . 1.00 . .
    C C7 0.5429(2) 0.07657(16) 0.4568(4) 0.0565(6) Uani d . 1.00 . .
    C C8 0.4858(2) 0.00375(17) 0.4763(4) 0.0624(7) Uani d . 1.00 . .
    C C9 0.3916(2) 0.00400(16) 0.4118(3) 0.0539(6) Uani d . 1.00 . .
    C C10 0.35333(17) 0.07546(14) 0.3280(5) 0.0548(6) Uani d . 1.00 . .
    C C11 0.41003(16) 0.14831(14) 0.3120(3) 0.0490(6) Uani d . 1.00 . .
    C C12 0.62388(16) 0.60273(12) 0.3108(3) 0.0393(5) Uani d . 1.00 . .
    C C13 0.55665(18) 0.65294(14) 0.4025(3) 0.0467(5) Uani d . 1.00 . .
    C C14 0.55583(19) 0.74051(14) 0.3718(3) 0.0539(6) Uani d . 1.00 . .
    C C15 0.6222(2) 0.77754(17) 0.2553(3) 0.0558(7) Uani d . 1.00 . .
    C C16 0.6905(2) 0.72688(18) 0.1672(3) 0.0550(6) Uani d . 1.00 . .
    C C17 0.69122(17) 0.63883(17) 0.1930(3) 0.0467(5) Uani d . 1.00 . .
    H H5 0.4646 0.3013 0.3909 0.054 Uiso c R 1.00 . .
    H H7 0.6073 0.0761 0.4978 0.068 Uiso c R 1.00 . .
    H H8 0.5111 -0.0447 0.5326 0.075 Uiso c R 1.00 . .
    H H10 0.2898 0.0746 0.2825 0.066 Uiso c R 1.00 . .
    H H11 0.3840 0.1968 0.2569 0.059 Uiso c R 1.00 . .
    H H13 0.5126 0.6284 0.4837 0.056 Uiso c R 1.00 . .
    H H14 0.5098 0.7746 0.4307 0.065 Uiso c R 1.00 . .
    H H15 0.6213 0.8363 0.2357 0.067 Uiso c R 1.00 . .
    H H16 0.7363 0.7520 0.0901 0.066 Uiso c R 1.00 . .
    H H17 0.7363 0.6047 0.1319 0.056 Uiso c R 1.00 . .
    H H41 0.7578 0.2762 0.2731 0.076 Uiso c R 1.00 . .
    H H42 0.7803 0.3010 0.4754 0.076 Uiso c R 1.00 . .
    H H43 0.8333 0.3490 0.3160 0.076 Uiso c R 1.00 . .
loop_
    _atom_site_aniso_label
    _atom_site_aniso_U_11
    _atom_site_aniso_U_22
    _atom_site_aniso_U_33
    _atom_site_aniso_U_12
    _atom_site_aniso_U_13
    _atom_site_aniso_U_23
    Cl1 0.0317(2) 0.0431(2) 0.0705(3) -0.0001(2) 0.0023(3) 0.0004(3)
    Cl2 0.0752(5) 0.0612(4) 0.1317(7) -0.0261(3) 0.0065(5) 0.0141(5)
    N1 0.0334(8) 0.0459(10) 0.0642(12) -0.0012(7) -0.0001(12) 0.0000(13)
    N2 0.0288(8) 0.0372(8) 0.0513(9) -0.0004(6) 0.0006(11) 0.0029(10)
    N3 0.0417(9) 0.0363(9) 0.0659(14) -0.0003(7) -0.0003(10) 0.0005(10)
    C1 0.0321(9) 0.0388(9) 0.0476(11) -0.0005(8) 0.0036(12) -0.0007(12)
    C2 0.0373(10) 0.0387(10) 0.0473(12) -0.0003(8) 0.0025(11) 0.0031(11)
    C3 0.0367(10) 0.0467(11) 0.0522(12) 0.0019(8) -0.0021(12) 0.0010(12)
    C4 0.0469(13) 0.0501(13) 0.092(2) 0.0085(11) -0.0008(16) 0.0068(17)
    C5 0.0400(11) 0.0424(10) 0.0515(15) -0.0033(9) 0.0034(10) 0.0036(11)
    C6 0.0409(11) 0.0384(10) 0.0515(14) 0.0015(8) 0.0012(10) 0.0010(10)
    C7 0.0449(13) 0.0452(13) 0.0795(18) -0.0018(10) -0.0114(14) 0.0083(13)
    C8 0.0650(19) 0.0426(13) 0.0795(18) -0.0026(11) -0.0083(15) 0.0170(13)
    C9 0.0514(14) 0.0456(12) 0.0647(15) -0.0067(11) 0.0055(13) 0.0008(12)
    C10 0.0360(10) 0.0501(12) 0.0782(16) 0.0023(10) -0.0013(15) -0.0023(14)
    C11 0.0445(13) 0.0371(11) 0.0656(16) 0.0045(8) -0.0004(13) 0.0010(12)
    C12 0.0353(11) 0.0362(10) 0.0463(13) -0.0054(8) -0.0049(10) -0.0002(10)
    C13 0.0462(13) 0.0439(11) 0.0501(13) -0.0043(10) 0.0019(11) -0.0011(10)
    C14 0.0535(14) 0.0424(11) 0.0658(18) 0.0032(10) -0.0061(13) -0.0073(13)
    C15 0.0620(18) 0.0413(13) 0.0642(15) -0.0111(12) -0.0165(14) 0.0050(12)
    C16 0.0493(14) 0.0580(16) 0.0578(14) -0.0171(12) -0.0065(12) 0.0147(13)
    C17 0.0377(12) 0.0513(13) 0.0510(13) -0.0063(10) -0.0009(10) 0.0039(11)
_geom_special_details
;
 All s.u.'s (except the s.u. in the dihedral angle between two l.s. planes)
 are estimated using the full covariance matrix. The cell s.u.'s are taken
 into account individually in the estimation of s.u.'s in distances, angles
 and torsion angles; correlations between s.u.'s in cell parameters are only
 used when they are defined by crystal symmetry. An approximate (isotropic)
 treatment of cell s.u.'s is used for estimating s.u.'s involving l.s. planes.
;
loop_
    _geom_bond_atom_site_label_1
    _geom_bond_atom_site_label_2
    _geom_bond_site_symmetry_1
    _geom_bond_site_symmetry_2
    _geom_bond_distance
    _geom_bond_publ_flag
    Cl1 C1 . . 1.7121(19) ?
    Cl2 C9 . . 1.740(2) ?
    N1 N2 . . 1.372(2) ?
    N1 C3 . . 1.335(2) ?
    N2 C1 . . 1.356(2) ?
    N2 C12 . . 1.430(2) ?
    N3 C5 . . 1.273(2) ?
    N3 C6 . . 1.421(2) ?
    C1 C2 . . 1.375(2) ?
    C2 C3 . . 1.423(2) ?
    C2 C5 . . 1.449(3) ?
    C3 C4 . . 1.493(3) ?
    C6 C7 . . 1.384(3) ?
    C6 C11 . . 1.390(3) ?
    C7 C8 . . 1.387(3) ?
    C8 C9 . . 1.370(4) ?
    C9 C10 . . 1.379(3) ?
    C10 C11 . . 1.382(3) ?
    C12 C13 . . 1.383(3) ?
    C12 C17 . . 1.383(3) ?
    C13 C14 . . 1.387(3) ?
    C14 C15 . . 1.375(3) ?
    C15 C16 . . 1.384(3) ?
    C16 C17 . . 1.389(3) ?
    C4 H41 . . 0.960 ?
    C4 H42 . . 0.960 ?
    C4 H43 . . 0.960 ?
    C5 H5 . . 0.930 ?
    C7 H7 . . 0.930 ?
    C8 H8 . . 0.930 ?
    C10 H10 . . 0.930 ?
    C11 H11 . . 0.930 ?
    C13 H13 . . 0.930 ?
    C14 H14 . . 0.930 ?
    C15 H15 . . 0.930 ?
    C16 H16 . . 0.930 ?
    C17 H17 . . 0.930 ?
loop_
    _geom_angle_atom_site_label_1
    _geom_angle_atom_site_label_2
    _geom_angle_atom_site_label_3
    _geom_angle_site_symmetry_1
    _geom_angle_site_symmetry_2
    _geom_angle_site_symmetry_3
    _geom_angle
    _geom_angle_publ_flag
    N2 N1 C3 . . . 105.73(16) ?
    N1 N2 C1 . . . 110.32(15) ?
    N1 N2 C12 . . . 119.23(15) ?
    C1 N2 C12 . . . 130.32(16) ?
    C5 N3 C6 . . . 118.52(18) ?
    Cl1 C1 N2 . . . 123.59(15) ?
    Cl1 C1 C2 . . . 127.52(15) ?
    N2 C1 C2 . . . 108.80(16) ?
    C1 C2 C3 . . . 103.98(18) ?
    C1 C2 C5 . . . 124.65(19) ?
    C3 C2 C5 . . . 131.37(19) ?
    N1 C3 C2 . . . 111.16(18) ?
    N1 C3 C4 . . . 119.75(19) ?
    C2 C3 C4 . . . 129.1(2) ?
    N3 C5 C2 . . . 123.1(2) ?
    N3 C6 C7 . . . 117.5(2) ?
    N3 C6 C11 . . . 124.1(2) ?
    C7 C6 C11 . . . 118.4(2) ?
    C6 C7 C8 . . . 121.1(2) ?
    C7 C8 C9 . . . 119.3(2) ?
    Cl2 C9 C8 . . . 118.8(2) ?
    Cl2 C9 C10 . . . 120.3(2) ?
    C8 C9 C10 . . . 120.8(2) ?
    C9 C10 C11 . . . 119.6(2) ?
    C6 C11 C10 . . . 120.7(2) ?
    N2 C12 C13 . . . 121.07(19) ?
    N2 C12 C17 . . . 117.95(19) ?
    C13 C12 C17 . . . 121.0(2) ?
    C12 C13 C14 . . . 119.1(2) ?
    C13 C14 C15 . . . 120.8(2) ?
    C14 C15 C16 . . . 119.6(2) ?
    C15 C16 C17 . . . 120.5(2) ?
    C12 C17 C16 . . . 119.0(2) ?
    C3 C4 H41 . . . 109.5 ?
    C3 C4 H42 . . . 109.5 ?
    C3 C4 H43 . . . 109.5 ?
    H41 C4 H42 . . . 109.5 ?
    H41 C4 H43 . . . 109.5 ?
    H42 C4 H43 . . . 109.5 ?
    N3 C5 H5 . . . 118.5 ?
    C2 C5 H5 . . . 118.5 ?
    C6 C7 H7 . . . 119.4 ?
    C8 C7 H7 . . . 119.4 ?
    C7 C8 H8 . . . 120.4 ?
    C9 C8 H8 . . . 120.4 ?
    C9 C10 H10 . . . 120.2 ?
    C11 C10 H10 . . . 120.2 ?
    C6 C11 H11 . . . 119.6 ?
    C10 C11 H11 . . . 119.6 ?
    C12 C13 H13 . . . 120.5 ?
    C14 C13 H13 . . . 120.5 ?
    C13 C14 H14 . . . 119.6 ?
    C15 C14 H14 . . . 119.6 ?
    C14 C15 H15 . . . 120.2 ?
    C16 C15 H15 . . . 120.2 ?
    C15 C16 H16 . . . 119.7 ?
    C17 C16 H16 . . . 119.7 ?
    C12 C17 H17 . . . 120.5 ?
    C16 C17 H17 . . . 120.5 ?
loop_
    _geom_torsion_atom_site_label_1
    _geom_torsion_atom_site_label_2
    _geom_torsion_atom_site_label_3
    _geom_torsion_atom_site_label_4
    _geom_torsion_site_symmetry_1
    _geom_torsion_site_symmetry_2
    _geom_torsion_site_symmetry_3
    _geom_torsion_site_symmetry_4
    _geom_torsion
    _geom_torsion_publ_flag
    N2 N1 C3 C2 . . . . 0.2(3) ?
    N2 N1 C3 C4 . . . . -179.9(2) ?
    C3 N1 N2 C1 . . . . -0.7(3) ?
    C3 N1 N2 C12 . . . . -177.0(2) ?
    N1 N2 C1 Cl1 . . . . -176.0(2) ?
    N1 N2 C1 C2 . . . . 0.8(3) ?
    N1 N2 C12 C13 . . . . -143.5(2) ?
    N1 N2 C12 C17 . . . . 36.8(3) ?
    C1 N2 C12 C13 . . . . 41.0(3) ?
    C1 N2 C12 C17 . . . . -138.7(2) ?
    C12 N2 C1 Cl1 . . . . -0.2(3) ?
    C12 N2 C1 C2 . . . . 176.6(2) ?
    C5 N3 C6 C7 . . . . -147.9(2) ?
    C5 N3 C6 C11 . . . . 33.9(3) ?
    C6 N3 C5 C2 . . . . -179.1(2) ?
    Cl1 C1 C2 C3 . . . . 176.1(2) ?
    Cl1 C1 C2 C5 . . . . -3.4(4) ?
    N2 C1 C2 C3 . . . . -0.6(3) ?
    N2 C1 C2 C5 . . . . 179.87(19) ?
    C1 C2 C3 N1 . . . . 0.2(3) ?
    C1 C2 C3 C4 . . . . -179.6(3) ?
    C1 C2 C5 N3 . . . . 172.0(2) ?
    C3 C2 C5 N3 . . . . -7.3(4) ?
    C5 C2 C3 N1 . . . . 179.7(2) ?
    C5 C2 C3 C4 . . . . -0.2(4) ?
    N3 C6 C7 C8 . . . . 179.8(2) ?
    N3 C6 C11 C10 . . . . 178.9(2) ?
    C7 C6 C11 C10 . . . . 0.7(4) ?
    C11 C6 C7 C8 . . . . -1.9(4) ?
    C6 C7 C8 C9 . . . . 1.6(4) ?
    C7 C8 C9 Cl2 . . . . 178.5(2) ?
    C7 C8 C9 C10 . . . . 0.1(3) ?
    Cl2 C9 C10 C11 . . . . -179.7(2) ?
    C8 C9 C10 C11 . . . . -1.3(4) ?
    C9 C10 C11 C6 . . . . 0.9(4) ?
    N2 C12 C13 C14 . . . . -178.2(2) ?
    N2 C12 C17 C16 . . . . 179.6(2) ?
    C13 C12 C17 C16 . . . . -0.1(3) ?
    C17 C12 C13 C14 . . . . 1.5(3) ?
    C12 C13 C14 C15 . . . . -1.6(3) ?
    C13 C14 C15 C16 . . . . 0.2(4) ?
    C14 C15 C16 C17 . . . . 1.2(4) ?
    C15 C16 C17 C12 . . . . -1.3(3) ?
