# Supplementary material for: (E)-4-Chloro-N-[(5-chloro-3-methyl-1-phenyl-1H-pyrazol-4-yl)methyl­ene]aniline
Source: Acta Crystallogr Sect E Struct Rep Online. 2009 Sep 9;65(Pt 10):o2424. doi: 10.1107/S1600536809035727 (PMC2970186; doi:10.1107/S1600536809035727)
Supplement: Supplementary file 2 [file e-65-o2424-Isup2.hkl]

# 
# h,k,l, Fc-squared, Fo-squared, sigma(Fo-squared) and status flag 
# 
data_I
_shelx_title '  zyg-YA081223' 
_shelx_refln_list_code          4 
_shelx_F_calc_maximum      316.97 
_exptl_crystal_F_000       680.00 
_reflns_d_resolution_high  0.7715 
 
loop_ 
 _symmetry_equiv_pos_as_xyz 
 'x, y, z' 
 '-x+1/2, y, z+1/2' 
 'x+1/2, -y, z' 
 '-x, -y, z+1/2' 
 
_cell_length_a    13.6471 
_cell_length_b    15.6315 
_cell_length_c     7.3514 
_cell_angle_alpha  90.000 
_cell_angle_beta   90.000 
_cell_angle_gamma  90.000 
 
_shelx_F_squared_multiplier     1.000 
 
loop_ 
 _refln_index_h 
 _refln_index_k 
 _refln_index_l 
 _refln_F_squared_calc 
 _refln_F_squared_meas 
 _refln_F_squared_sigma 
 _refln_observed_status 
   2   0  -9       16.87       25.22     11.88 o 
   4   0  -9       27.40       29.04      8.08 o 
   1   1  -9       17.41       23.92      7.60 o 
   2   1  -9        5.41       10.98      5.67 o 
   3   1  -9        3.60       11.08      6.99 o 
   4   1  -9       18.36       17.97      5.36 o 
   5   1  -9        2.94       -2.09      4.51 o 
   1   2  -9       23.22       11.23      8.38 o 
   2   2  -9        4.74       16.27      6.28 o 
   3   2  -9        9.56       -1.17      5.90 o 
   4   2  -9        6.65       17.08      7.89 o 
   5   2  -9        9.96        6.42      6.82 o 
   1   3  -9       14.54       14.89      5.88 o 
   2   3  -9        1.46        2.96      7.38 o 
   3   3  -9        5.67       12.33      7.39 o 
   4   3  -9        6.07       -1.86      6.49 o 
   5   3  -9        0.05        6.02      7.87 o 
   1   4  -9        0.71        4.89      5.16 o 
   2   4  -9        4.89       10.95      7.49 o 
   3   4  -9        0.48        9.53      9.10 o 
   4   4  -9        3.28        6.12      5.95 o 
   1   5  -9        8.70        6.82      5.98 o 
   2   5  -9        7.54       15.25      9.50 o 
   3   5  -9        2.72        1.80      7.58 o 
   1   6  -9        1.83        3.89      6.54 o 
   2   6  -9        0.57       -5.67      7.74 o 
   0   0  -8      171.63      167.64     23.48 o 
   2   0  -8       64.87       73.10      8.50 o 
   4   0  -8       39.81       43.67      8.56 o 
   6   0  -8       15.34        6.19      6.67 o 
   8   0  -8       21.56       11.60      8.99 o 
   0   1  -8      140.33      139.50     10.70 o 
   1   1  -8       30.91       26.68      5.00 o 
   2   1  -8        0.62        3.57      3.37 o 
   3   1  -8        7.76        8.75      4.88 o 
   4   1  -8        9.85        8.65      5.65 o 
   5   1  -8       10.81        7.75      6.01 o 
   6   1  -8       34.18       20.71      7.85 o 
   7   1  -8        2.88        2.45      4.41 o 
   8   1  -8       19.44       10.79      7.86 o 
   9   1  -8        7.04        1.08      6.06 o 
   0   2  -8      221.84      241.27     14.29 o 
   1   2  -8       41.48       34.62      7.71 o 
   2   2  -8       31.79       31.61      6.47 o 
   3   2  -8        0.99        4.82      3.73 o 
   4   2  -8        2.73        4.99      3.80 o 
   5   2  -8        4.18        2.73      3.96 o 
   6   2  -8        9.63       13.29      6.82 o 
   7   2  -8        4.15        0.50      4.99 o 
   8   2  -8       17.29        7.79      9.39 o 
   9   2  -8        2.66        4.36      4.79 o 
   0   3  -8       75.33       90.87     10.61 o 
   1   3  -8        6.45        8.89      4.18 o 
   2   3  -8       21.81       15.31      4.96 o 
   3   3  -8       16.42       18.77      7.07 o 
   4   3  -8        9.33        7.37      4.06 o 
   5   3  -8       10.57        7.72      4.24 o 
   6   3  -8       51.27       50.31      8.53 o 
   7   3  -8       16.49        3.98      4.65 o 
   8   3  -8       17.41        0.59      7.27 o 
   9   3  -8        0.15       -1.69      5.53 o 
   0   4  -8       28.00       30.30      7.48 o 
   1   4  -8        0.18        9.23      4.67 o 
   2   4  -8       35.49       31.16      5.02 o 
   3   4  -8       13.22       31.02     16.00 o 
   4   4  -8        5.64       -0.78      6.74 o 
   5   4  -8        3.72        6.10      6.64 o 
   6   4  -8       11.03        7.26      7.26 o 
   7   4  -8        0.41        6.83      8.03 o 
   8   4  -8        3.30        3.03      9.82 o 
   0   5  -8       29.35       19.43      7.02 o 
   1   5  -8        8.68        9.22      4.09 o 
   2   5  -8        7.79        9.24      4.53 o 
   3   5  -8       12.35        9.11      6.35 o 
   4   5  -8       15.23        4.89      8.08 o 
   5   5  -8        0.44        8.11      5.93 o 
   6   5  -8       19.80       19.54     12.90 o 
   7   5  -8        4.42        4.64      6.69 o 
   8   5  -8        7.70        4.69      7.90 o 
   0   6  -8        7.91       13.43      6.33 o 
   1   6  -8        5.20       14.47      6.57 o 
   2   6  -8        1.03        2.23      4.05 o 
   3   6  -8       32.68       30.77      8.72 o 
   4   6  -8        5.03        1.26      6.04 o 
   5   6  -8        3.95       16.06      7.23 o 
   6   6  -8       25.12       20.34      9.46 o 
   7   6  -8        4.51        2.63      7.96 o 
   8   6  -8        7.51       15.25      8.88 o 
   0   7  -8       68.55       65.63      8.77 o 
   1   7  -8        2.87        4.79      4.13 o 
   2   7  -8        2.28        2.86      2.87 o 
   3   7  -8        9.85       11.95      7.74 o 
   4   7  -8       32.45       20.63     12.30 o 
   5   7  -8        7.31        0.25      5.53 o 
   6   7  -8       22.50       16.54      8.19 o 
   7   7  -8        2.01        1.82      7.31 o 
   0   8  -8       15.61       14.32      6.84 o 
   1   8  -8        7.58        6.10      6.33 o 
   2   8  -8        2.79        3.02      6.24 o 
   3   8  -8        0.37       -4.31      6.30 o 
   4   8  -8        1.81       12.52      7.54 o 
   5   8  -8       13.94       23.11     18.33 o 
   6   8  -8        2.44       -1.62      5.33 o 
   0   9  -8       25.64       17.11      7.23 o 
   1   9  -8        4.66        7.38      7.42 o 
   2   9  -8        0.83       -0.44      5.85 o 
   3   9  -8        3.50       -1.37      5.90 o 
   4   9  -8       28.18       25.21     13.71 o 
   5   9  -8        0.66       -0.84      6.92 o 
   0  10  -8        5.84        5.46     10.64 o 
   1  10  -8        4.32        7.60     13.68 o 
   2  10  -8        5.68        0.29      6.11 o 
   3  10  -8       17.72       10.25     10.54 o 
   4  10  -8        2.79        9.01     10.98 o 
   2   0  -7       89.77       98.72      9.81 o 
   4   0  -7      242.64      262.60     11.28 o 
   6   0  -7       21.64       18.24      9.08 o 
   8   0  -7        3.49        2.68      6.70 o 
  10   0  -7       44.01       30.05     21.51 o 
   1   1  -7       84.55       89.61      4.46 o 
   2   1  -7        9.57        6.87      3.41 o 
   3   1  -7        1.71        1.32      3.23 o 
   4   1  -7      138.51      147.30      6.86 o 
   5   1  -7       41.30       37.27      5.03 o 
   6   1  -7       23.25       21.76      4.60 o 
   7   1  -7       10.63        5.98      5.05 o 
   8   1  -7        3.67        2.98      4.47 o 
   9   1  -7        6.34        1.44      4.47 o 
  10   1  -7       64.09       41.45     16.35 o 
  11   1  -7       14.22        7.65      5.95 o 
   1   2  -7       24.42       26.15      5.35 o 
   2   2  -7       12.05       13.46      3.37 o 
   3   2  -7       45.91       48.77      5.44 o 
   4   2  -7       99.28      102.52      7.26 o 
   5   2  -7       37.27       37.83      6.15 o 
   6   2  -7       21.78       12.88      4.62 o 
   7   2  -7       35.47       27.65     11.27 o 
   8   2  -7        7.02        1.93      5.55 o 
   9   2  -7        7.20        4.49      6.29 o 
  10   2  -7      111.67      116.93      9.19 o 
  11   2  -7        1.22        1.63      5.95 o 
   1   3  -7       39.77       45.25      4.62 o 
   2   3  -7       34.06       44.37      4.67 o 
   3   3  -7       16.72       14.95      3.84 o 
   4   3  -7       17.31       13.98      5.20 o 
   5   3  -7       12.74       10.83      4.00 o 
   6   3  -7        1.23        1.59      2.84 o 
   7   3  -7       41.84       34.90     12.33 o 
   8   3  -7       32.56       21.70      9.99 o 
   9   3  -7       25.96       12.02      6.83 o 
  10   3  -7       66.69       48.69     18.81 o 
  11   3  -7        0.12        0.90      4.59 o 
   1   4  -7       14.76       16.84      3.75 o 
   2   4  -7       14.18       16.40      4.67 o 
   3   4  -7        7.82        9.62      5.43 o 
   4   4  -7       28.59       30.25      3.74 o 
   5   4  -7        4.06        3.01      4.17 o 
   6   4  -7       22.93       15.67      4.28 o 
   7   4  -7       56.70       50.49     18.85 o 
   8   4  -7        7.76        3.83      5.45 o 
   9   4  -7        0.40        0.53      4.59 o 
  10   4  -7       52.12       31.82     12.90 o 
  11   4  -7        5.91        0.63      7.74 o 
   1   5  -7       26.30       24.70      5.75 o 
   2   5  -7       37.09       39.09      4.34 o 
   3   5  -7        7.69        9.53      3.39 o 
   4   5  -7       39.55       43.64      7.30 o 
   5   5  -7       11.47        8.65      3.45 o 
   6   5  -7       10.90        5.72      3.84 o 
   7   5  -7       22.04       11.49      6.12 o 
   8   5  -7       37.93       18.86     14.94 o 
   9   5  -7        5.31        1.06      7.38 o 
  10   5  -7       55.52       24.89     17.92 o 
  11   5  -7        3.87       -0.46      7.06 o 
   1   6  -7        5.01        4.95      3.79 o 
   2   6  -7       10.31       10.50      4.27 o 
   3   6  -7       14.55       12.01      4.62 o 
   4   6  -7       75.15       67.33     20.59 o 
   5   6  -7       41.24       23.79     14.29 o 
   6   6  -7      101.26       77.68     27.03 o 
   7   6  -7       40.40       27.47     18.07 o 
   8   6  -7        0.36        3.58      7.16 o 
   9   6  -7       10.75        7.48      9.59 o 
  10   6  -7       40.19       13.36     11.41 o 
   1   7  -7       22.40       22.17      4.35 o 
   2   7  -7       15.74       15.28      4.14 o 
   3   7  -7       68.91       72.57     13.18 o 
   4   7  -7       76.82       95.18      8.91 o 
   5   7  -7        5.01        0.11      7.78 o 
   6   7  -7        3.50        7.61      6.89 o 
   7   7  -7       37.00       26.06     11.85 o 
   8   7  -7        4.26        4.16      7.11 o 
   9   7  -7       14.79        4.83      8.50 o 
  10   7  -7       18.53        9.47     10.28 o 
   1   8  -7      108.10      107.68      7.89 o 
   2   8  -7       16.96       13.98      4.17 o 
   3   8  -7        3.95        5.99      3.73 o 
   4   8  -7       84.29       90.57     10.84 o 
   5   8  -7       31.83       19.15      8.85 o 
   6   8  -7       19.35       34.18     12.65 o 
   7   8  -7       51.33       35.78     13.90 o 
   8   8  -7       12.07       11.79      8.30 o 
   9   8  -7       27.56        9.09     11.56 o 
   1   9  -7       28.80       17.93      7.80 o 
   2   9  -7        7.04        4.35      5.89 o 
   3   9  -7       27.75       26.18      6.89 o 
   4   9  -7       23.79       18.81      8.26 o 
   5   9  -7       19.76       15.44      9.30 o 
   6   9  -7        7.89        2.03      6.87 o 
   7   9  -7       65.26       65.40     23.92 o 
   8   9  -7        1.33       -0.07      7.24 o 
   9   9  -7        6.05        1.62      9.37 o 
   1  10  -7       19.92        4.09      6.33 o 
   2  10  -7        8.98        5.01      3.81 o 
   3  10  -7       25.19       21.74      7.04 o 
   4  10  -7       11.30       14.13      9.25 o 
   5  10  -7        2.31        4.28      9.26 o 
   6  10  -7       26.72       31.23     10.19 o 
   7  10  -7       43.84       59.67     12.22 o 
   8  10  -7        2.26       -5.88      9.36 o 
   1  11  -7       44.13       20.38     25.56 o 
   2  11  -7       29.48        6.77     14.36 o 
   3  11  -7        0.04        6.27      9.65 o 
   4  11  -7        0.38       -0.74      6.44 o 
   5  11  -7        8.22        5.65      8.54 o 
   6  11  -7       17.79       10.00     10.33 o 
   7  11  -7       42.39       41.96     11.84 o 
   1  12  -7       12.85        3.04      7.05 o 
   2  12  -7        5.81       -0.16      7.50 o 
   3  12  -7       10.07        4.71      6.63 o 
   4  12  -7       14.71       20.77      9.21 o 
   5  12  -7        0.12        0.31      8.56 o 
   1  13  -7        4.93        0.45     13.12 o 
   2  13  -7       16.35        7.66      9.43 o 
   3  13  -7        7.96        8.01      7.19 o 
   0   0  -6     1435.33     1485.62     60.66 o 
   2   0  -6       97.83       94.18      5.63 o 
   4   0  -6       69.08       83.74      7.26 o 
   6   0  -6      110.87      118.10     12.73 o 
   8   0  -6      208.11      203.07     13.06 o 
  10   0  -6        1.90        5.42      6.60 o 
  12   0  -6        0.42        4.83      7.03 o 
   0   1  -6     1451.57     1450.98     23.12 o 
   1   1  -6       12.12       19.85      2.91 o 
   2   1  -6        4.78        6.18      2.82 o 
   3   1  -6       48.48       47.95      6.28 o 
   4   1  -6       63.18       65.53      5.61 o 
   5   1  -6       53.59       57.70      4.94 o 
   6   1  -6      103.53      108.37      6.62 o 
   7   1  -6       40.48       44.54      5.84 o 
   8   1  -6      198.64      205.54      8.53 o 
   9   1  -6        7.00        5.85      4.91 o 
  10   1  -6       11.67        6.77      5.34 o 
  11   1  -6        8.03        4.32      5.35 o 
  12   1  -6        9.03        3.82      5.53 o 
  13   1  -6        9.28        2.45      6.64 o 
   0   2  -6      617.37      644.74     17.61 o 
   1   2  -6       78.75       86.79      3.97 o 
   2   2  -6      182.27      193.85      5.57 o 
   3   2  -6        1.89        1.01      2.70 o 
   4   2  -6       44.96       47.65      4.38 o 
   5   2  -6       12.32       14.34      4.50 o 
   6   2  -6       76.35       78.96      5.43 o 
   7   2  -6       33.92       39.82      5.65 o 
   8   2  -6        5.91        5.69      4.31 o 
   9   2  -6       16.84        6.78      5.16 o 
  10   2  -6       47.92       31.42     11.85 o 
  11   2  -6        7.90        2.67      5.95 o 
  12   2  -6        8.57        2.54      5.71 o 
  13   2  -6        0.78       -0.16      7.10 o 
   0   3  -6      283.56      295.65     10.04 o 
   1   3  -6       27.47       29.79      4.08 o 
   2   3  -6      199.59      199.93      4.78 o 
   3   3  -6       67.59       72.31      3.59 o 
   4   3  -6       54.27       61.41      5.34 o 
   5   3  -6       43.88       51.29      4.60 o 
   6   3  -6      295.94      312.01      8.11 o 
   7   3  -6       46.90       48.93      6.33 o 
   8   3  -6       82.70       90.28      7.85 o 
   9   3  -6       14.01        7.27      6.47 o 
  10   3  -6       33.41       17.24      9.45 o 
  11   3  -6        6.59        6.22      5.79 o 
  12   3  -6        2.16        0.80      4.81 o 
  13   3  -6        1.80       -1.65      4.86 o 
   0   4  -6      163.77      176.70     10.64 o 
   1   4  -6       72.37       81.20      4.59 o 
   2   4  -6       74.44       75.26      5.04 o 
   3   4  -6       91.32      101.85      3.86 o 
   4   4  -6       60.45       59.03      6.00 o 
   5   4  -6       31.72       32.18      3.81 o 
   6   4  -6       48.04       49.48      5.85 o 
   7   4  -6       55.45       60.95      5.19 o 
   8   4  -6      142.12      151.30      8.96 o 
   9   4  -6        9.89        5.86      4.80 o 
  10   4  -6      128.06      132.23     10.35 o 
  11   4  -6        9.96        4.06      5.14 o 
  12   4  -6       12.02        3.18      5.85 o 
  13   4  -6        1.51        2.26      6.93 o 
   0   5  -6      156.01      156.34      8.29 o 
   1   5  -6       18.60       16.49      3.45 o 
   2   5  -6       54.14       53.14      4.70 o 
   3   5  -6       32.30       33.40      5.54 o 
   4   5  -6       54.37       55.45      3.04 o 
   5   5  -6        3.05        2.84      3.15 o 
   6   5  -6      107.18       97.41      6.42 o 
   7   5  -6        6.82        7.08      3.26 o 
   8   5  -6       45.40       46.62      9.91 o 
   9   5  -6       12.49        9.26      4.48 o 
  10   5  -6       11.65        4.65      5.05 o 
  11   5  -6       26.92        3.77      6.81 o 
  12   5  -6       10.34        4.54      5.44 o 
  13   5  -6        7.38       -0.83      6.36 o 
   0   6  -6      171.04      179.41     10.70 o 
   1   6  -6       42.79       49.51      4.74 o 
   2   6  -6        3.59        4.50      3.47 o 
   3   6  -6      150.39      148.16      4.79 o 
   4   6  -6        0.68        1.90      4.82 o 
   5   6  -6        8.30       11.10      7.04 o 
   6   6  -6       41.11       39.70      4.04 o 
   7   6  -6       46.01       46.16     11.44 o 
   8   6  -6       21.26       14.71      5.52 o 
   9   6  -6       63.54       53.08     18.04 o 
  10   6  -6        0.71        1.43      3.78 o 
  11   6  -6       23.01        2.46      7.91 o 
  12   6  -6        9.30       -1.21      7.25 o 
   0   7  -6       50.61       57.76      7.21 o 
   1   7  -6       12.88       12.73      3.89 o 
   2   7  -6       18.79       19.82      3.81 o 
   3   7  -6       69.80       76.79      3.93 o 
   4   7  -6       64.61       71.42      7.97 o 
   5   7  -6       23.87       30.90      6.79 o 
   6   7  -6       87.24       83.34     26.94 o 
   7   7  -6       31.80       27.00      9.24 o 
   8   7  -6       17.10        7.77      8.76 o 
   9   7  -6       17.39        9.76      9.65 o 
  10   7  -6        6.92        4.31      6.81 o 
  11   7  -6       13.50        5.76      8.67 o 
  12   7  -6        9.51        2.81      9.44 o 
   0   8  -6      177.81      174.68     11.79 o 
   1   8  -6       24.71       24.77      5.45 o 
   2   8  -6       10.07        6.24      3.39 o 
   3   8  -6        3.78        2.65      2.42 o 
   4   8  -6       11.58       12.63      7.28 o 
   5   8  -6       13.80       11.91      7.39 o 
   6   8  -6       11.25       13.82      7.58 o 
   7   8  -6       21.60       13.18      7.67 o 
   8   8  -6       85.96       69.21     28.56 o 
   9   8  -6       10.22       12.86      9.12 o 
  10   8  -6       17.71       16.49     13.10 o 
  11   8  -6       34.14       15.32     16.07 o 
   0   9  -6      321.23      334.53     12.27 o 
   1   9  -6        3.82        7.18      4.73 o 
   2   9  -6        8.28        5.39      3.59 o 
   3   9  -6       39.05       43.61      3.62 o 
   4   9  -6      152.86      159.19     11.89 o 
   5   9  -6       19.03       21.90      8.29 o 
   6   9  -6       25.42       20.50      8.23 o 
   7   9  -6        9.87        4.49      7.74 o 
   8   9  -6        3.54        5.38      8.03 o 
   9   9  -6       11.04        1.51      9.40 o 
  10   9  -6       20.19        7.51      9.14 o 
  11   9  -6        8.19        4.18      9.28 o 
   0  10  -6       65.14       71.90      9.06 o 
   1  10  -6       79.89       89.03      6.82 o 
   2  10  -6       19.65       24.04      4.20 o 
   3  10  -6       74.17       76.40      4.38 o 
   4  10  -6        1.37        1.12      4.55 o 
   5  10  -6        8.15        3.37      7.19 o 
   6  10  -6       19.56       20.61      8.94 o 
   7  10  -6        9.46        3.69      7.15 o 
   8  10  -6        3.11        1.40      7.34 o 
   9  10  -6        4.29        3.51      8.36 o 
  10  10  -6        3.01       -1.04      8.67 o 
   0  11  -6        7.18       -0.68      9.35 o 
   1  11  -6       26.75       15.02      9.41 o 
   2  11  -6        2.96        2.35      3.33 o 
   3  11  -6       85.46       84.54      5.02 o 
   4  11  -6       46.20       30.64     12.88 o 
   5  11  -6       24.65       33.16     13.91 o 
   6  11  -6       34.01       34.68     15.15 o 
   7  11  -6       18.08       26.91     13.57 o 
   8  11  -6        2.07       10.87     19.25 o 
   9  11  -6        0.55       -0.23     13.91 o 
   0  12  -6       65.73       61.60      9.63 o 
   1  12  -6       30.50       11.85     13.33 o 
   2  12  -6       11.57        4.26      5.64 o 
   3  12  -6      194.68      205.47     15.61 o 
   4  12  -6        6.60        3.45      8.35 o 
   5  12  -6       28.49       37.67     15.48 o 
   6  12  -6        1.95       13.29     12.39 o 
   7  12  -6       16.57       25.34     15.76 o 
   8  12  -6       30.41       48.19     17.73 o 
   0  13  -6       12.45       -0.23      6.14 o 
   1  13  -6       18.54        4.77      6.84 o 
   2  13  -6        4.37        3.37      4.12 o 
   3  13  -6      175.75      190.39     18.59 o 
   4  13  -6       10.81       12.61      9.84 o 
   5  13  -6       21.13       15.99     14.47 o 
   6  13  -6        1.93        3.55     11.99 o 
   7  13  -6        2.85        6.42     14.92 o 
   1  14  -6       18.35        6.11      9.06 o 
   2  14  -6        2.04        2.87      8.02 o 
   3  14  -6       97.83      104.66     14.11 o 
   4  14  -6        1.67       -2.61      7.48 o 
   5  14  -6       32.35       32.88     17.79 o 
   6  14  -6        5.80        8.28     14.36 o 
   2  15  -6       10.22       20.10     14.75 o 
   3  15  -6       12.62       16.71     10.79 o 
   4  15  -6        0.29        1.87      8.12 o 
   2   0  -5      380.55      416.75      8.37 o 
   4   0  -5      659.54      677.81     26.35 o 
   6   0  -5      514.19      515.80     29.10 o 
   8   0  -5       11.58       11.06      6.94 o 
  10   0  -5      201.08      222.83     15.37 o 
  12   0  -5      213.14      236.15     17.65 o 
  14   0  -5       24.36        6.78     13.02 o 
   1   1  -5      380.97      407.06      5.70 o 
   2   1  -5       50.58       58.16      3.57 o 
   3   1  -5      104.26      107.15      5.26 o 
   4   1  -5      109.39      104.76      4.83 o 
   5   1  -5       30.70       31.23      4.60 o 
   6   1  -5      114.80      113.55      7.24 o 
   7   1  -5       98.17       98.05      6.93 o 
   8   1  -5       11.27       13.67      4.49 o 
   9   1  -5       70.52       76.23      6.39 o 
  10   1  -5      403.04      439.62     13.48 o 
  11   1  -5       25.76       32.89      7.14 o 
  12   1  -5       20.87       23.69      6.57 o 
  13   1  -5        6.70        5.92      6.48 o 
  14   1  -5       28.40       18.38     10.82 o 
  15   1  -5        2.07        0.34      5.95 o 
   1   2  -5       13.30       13.49      2.30 o 
   2   2  -5      175.24      181.34      4.40 o 
   3   2  -5      250.47      245.38      7.19 o 
   4   2  -5      599.30      579.25     10.63 o 
   5   2  -5       93.26      102.32      5.35 o 
   6   2  -5      199.23      210.95      7.89 o 
   7   2  -5      204.49      198.53      7.91 o 
   8   2  -5        2.64        0.14      4.32 o 
   9   2  -5       26.41       28.14      5.87 o 
  10   2  -5      349.42      384.95     11.31 o 
  11   2  -5        2.71        4.67      4.99 o 
  12   2  -5       75.20       72.97     14.65 o 
  13   2  -5        8.40        5.15      7.02 o 
  14   2  -5       18.60        3.79      6.80 o 
   1   3  -5      125.65      129.45      4.62 o 
   2   3  -5      144.59      156.81      4.11 o 
   3   3  -5      207.29      215.00      5.30 o 
   4   3  -5      356.83      337.21      8.40 o 
   5   3  -5      150.65      158.15      6.94 o 
   6   3  -5      111.25      104.03      5.23 o 
   7   3  -5      166.10      167.69      7.59 o 
   8   3  -5       95.00       96.78      7.54 o 
   9   3  -5       83.33       99.43      6.92 o 
  10   3  -5      196.13      225.85     10.30 o 
  11   3  -5       50.33       44.75     10.26 o 
  12   3  -5       12.59        9.74      7.04 o 
  13   3  -5       10.71        6.88      6.57 o 
  14   3  -5       16.37        9.37      7.32 o 
   1   4  -5      248.80      274.21      6.10 o 
   2   4  -5       42.56       49.03      3.51 o 
   3   4  -5      121.49      130.41      3.99 o 
   4   4  -5       17.56       19.33      3.94 o 
   5   4  -5       17.43       23.62      3.18 o 
   6   4  -5       32.48       32.52      4.80 o 
   7   4  -5      325.24      332.03      8.23 o 
   8   4  -5       63.28       64.97      6.01 o 
   9   4  -5        1.07       -0.21      3.20 o 
  10   4  -5      189.90      226.20      9.65 o 
  11   4  -5       11.28        9.88      5.90 o 
  12   4  -5       15.95        4.41      6.60 o 
  13   4  -5        9.37        5.55      6.14 o 
  14   4  -5        3.84       -0.13      5.23 o 
   1   5  -5       23.16       22.67      3.09 o 
   2   5  -5      104.90      112.39      4.11 o 
   3   5  -5       38.14       37.24      3.82 o 
   4   5  -5      560.60      543.68      8.73 o 
   5   5  -5       42.56       45.83      4.39 o 
   6   5  -5       72.62       79.30      4.07 o 
   7   5  -5       95.66      101.01      4.93 o 
   8   5  -5       80.83       97.73      5.53 o 
   9   5  -5       31.55       33.80      5.08 o 
  10   5  -5      117.58      126.36     22.19 o 
  11   5  -5       41.95       14.29     15.66 o 
  12   5  -5       55.08       52.52     23.89 o 
  13   5  -5       18.24       17.67      6.49 o 
  14   5  -5        4.54        6.35      6.01 o 
   1   6  -5       55.94       66.26      4.28 o 
   2   6  -5      161.91      154.49      5.86 o 
   3   6  -5      206.87      214.31      4.94 o 
   4   6  -5       48.92       52.21      6.78 o 
   5   6  -5      121.33      119.12      6.21 o 
   6   6  -5      270.20      255.43      6.60 o 
   7   6  -5       50.03       57.44      4.29 o 
   8   6  -5       41.60       52.70      4.96 o 
   9   6  -5       27.71       27.64      5.06 o 
  10   6  -5      306.47      315.01     11.26 o 
  11   6  -5       25.02       20.28      9.02 o 
  12   6  -5       22.83       13.83      7.45 o 
  13   6  -5       12.67        6.84      5.99 o 
  14   6  -5        0.60        0.84      4.74 o 
   1   7  -5       96.94      114.09      5.41 o 
   2   7  -5       48.79       53.35      3.80 o 
   3   7  -5      188.82      193.15      6.23 o 
   4   7  -5      201.58      196.07     13.90 o 
   5   7  -5       82.80       83.49      9.97 o 
   6   7  -5       55.99       68.15     11.06 o 
   7   7  -5      132.65      138.83      5.49 o 
   8   7  -5       44.43       48.10      4.06 o 
   9   7  -5       45.05       17.52     10.18 o 
  10   7  -5       47.36       22.09     11.34 o 
  11   7  -5       23.05       14.73      7.20 o 
  12   7  -5       55.48       37.99     17.95 o 
  13   7  -5       10.66        2.43      5.46 o 
   1   8  -5      353.92      380.44     11.74 o 
   2   8  -5       35.76       38.63      4.42 o 
   3   8  -5       77.11       84.21      7.94 o 
   4   8  -5       58.77       55.31      3.50 o 
   5   8  -5       76.18       88.24     10.35 o 
   6   8  -5      136.33      131.87     12.05 o 
   7   8  -5      157.81      171.41     13.37 o 
   8   8  -5        6.99        5.14      2.46 o 
   9   8  -5       94.28      109.52      5.76 o 
  10   8  -5       85.13       70.22      7.60 o 
  11   8  -5        4.18        2.91      4.06 o 
  12   8  -5       14.50        6.44      8.04 o 
  13   8  -5       13.77        6.57      8.62 o 
   1   9  -5      173.64      194.51      9.63 o 
   2   9  -5       19.96       17.98      3.90 o 
   3   9  -5       96.88      104.48      8.75 o 
   4   9  -5      230.94      236.84     13.30 o 
   5   9  -5       41.47       48.72     12.49 o 
   6   9  -5       29.06       27.02      9.60 o 
   7   9  -5      303.38      319.28     19.08 o 
   8   9  -5       18.02       10.55     10.02 o 
   9   9  -5       17.21       12.05     10.50 o 
  10   9  -5       91.70      107.61     14.80 o 
  11   9  -5        0.85        0.91     11.59 o 
  12   9  -5       65.84       46.27     42.09 o 
   2  10  -5      187.18      201.87      7.30 o 
   3  10  -5       29.25       28.16      5.06 o 
   4  10  -5       96.35       93.43      5.54 o 
   5  10  -5       10.40        9.68     10.87 o 
   6  10  -5       51.91       46.28     13.91 o 
   7  10  -5      174.75      183.85     18.05 o 
   8  10  -5        6.63        5.71      9.53 o 
   9  10  -5       19.32        8.37     10.30 o 
  10  10  -5       18.37        7.32     10.12 o 
  11  10  -5       12.80       11.32     11.15 o 
  12  10  -5       46.74       22.59     23.42 o 
   1  11  -5      167.13      174.51     18.19 o 
   2  11  -5      124.63      120.73     16.67 o 
   3  11  -5       37.48       36.22      4.26 o 
   4  11  -5        9.79        6.08      3.01 o 
   5  11  -5       24.04       26.12     13.06 o 
   6  11  -5       52.76       56.30     16.27 o 
   7  11  -5      213.70      241.64     23.15 o 
   8  11  -5       13.97       18.86     14.41 o 
   9  11  -5       48.95       28.78     27.36 o 
  10  11  -5       25.06        5.20     13.85 o 
  11  11  -5       11.91        7.78     11.68 o 
   1  12  -5      182.56      185.61     19.20 o 
   2  12  -5       26.94       34.01     12.33 o 
   3  12  -5        1.68        0.05      3.06 o 
   4  12  -5       59.77       59.30      5.53 o 
   5  12  -5       38.27       37.05     14.92 o 
   6  12  -5       78.58       97.74     18.24 o 
   7  12  -5      121.09      137.90     20.44 o 
   8  12  -5        9.59       13.85     13.91 o 
   9  12  -5       10.20       23.36     15.48 o 
  10  12  -5        3.40        4.05     12.61 o 
   1  13  -5       28.77       47.57     14.08 o 
   2  13  -5       16.05        6.92     18.86 o 
   3  13  -5       27.28       19.71      9.55 o 
   4  13  -5        2.97        3.48      2.60 o 
   5  13  -5       18.28       -2.48     22.97 o 
   6  13  -5       69.97       65.14     17.90 o 
   7  13  -5       43.27       51.35     27.98 o 
   8  13  -5       10.91       11.09     14.13 o 
   9  13  -5       48.48       57.65     19.26 o 
   1  14  -5       52.39       50.14     10.55 o 
   2  14  -5       41.46       37.48     10.29 o 
   3  14  -5       53.82       62.20     11.37 o 
   4  14  -5        1.94        2.05      6.07 o 
   5  14  -5        9.49       16.66     13.40 o 
   6  14  -5        9.20       12.55     14.53 o 
   7  14  -5       53.94       63.79     17.28 o 
   8  14  -5        2.64        0.73     13.91 o 
   1  15  -5       67.65       62.72     16.22 o 
   2  15  -5        1.86        2.71      6.65 o 
   3  15  -5        4.28       -0.72      9.34 o 
   4  15  -5        4.63        4.90      8.38 o 
   5  15  -5        4.71       10.58     12.50 o 
   6  15  -5        3.10        3.49     19.54 o 
   7  15  -5       44.20       45.32     17.45 o 
   1  16  -5       18.16       16.89     13.29 o 
   2  16  -5        1.26       -5.81      6.61 o 
   3  16  -5       21.44       20.61     13.79 o 
   4  16  -5       34.54       37.21     11.16 o 
   5  16  -5       19.38       16.61     14.92 o 
   1  17  -5        8.81        8.78     13.01 o 
   2  17  -5        8.03       14.38      9.17 o 
   0   0  -4     7605.82     7951.50    209.78 o 
   2   0  -4      676.56      685.17     10.14 o 
   4   0  -4      463.62      483.93     16.09 o 
   6   0  -4     2007.49     2106.68     55.83 o 
   8   0  -4      754.10      729.11     23.61 o 
  10   0  -4       47.61       51.85     13.39 o 
  12   0  -4        2.34       -0.82      7.35 o 
  14   0  -4      354.61      387.00     19.39 o 
  16   0  -4       32.13       30.17     12.21 o 
   0   1  -4     6991.64     6884.38    107.01 o 
   1   1  -4      211.28      234.79      3.98 o 
   2   1  -4      276.84      291.28      4.75 o 
   3   1  -4      227.73      226.24      5.77 o 
   4   1  -4       96.33       96.73      4.12 o 
   5   1  -4       91.25       90.07      4.45 o 
   6   1  -4      370.49      369.63      9.16 o 
   7   1  -4       75.94       78.78      5.83 o 
   8   1  -4      361.58      372.93      8.97 o 
   9   1  -4       41.79       44.21      5.33 o 
  10   1  -4       22.37       21.79      5.42 o 
  11   1  -4       43.04       41.71      7.11 o 
  12   1  -4       23.69       21.55      6.23 o 
  13   1  -4       18.63       20.65      6.69 o 
  14   1  -4       33.00       38.23      9.67 o 
  15   1  -4        9.00       10.58      8.71 o 
  16   1  -4       53.40       73.02     10.28 o 
   0   2  -4      878.29      895.50     13.86 o 
   1   2  -4     1530.03     1431.28     12.06 o 
   2   2  -4      223.03      216.60      4.62 o 
   3   2  -4       38.31       44.70      3.11 o 
   4   2  -4      762.46      768.71     10.81 o 
   5   2  -4        1.34        2.01      2.66 o 
   6   2  -4      220.76      209.34      6.49 o 
   7   2  -4      499.95      500.12      9.94 o 
   8   2  -4      138.41      137.86      6.71 o 
   9   2  -4      151.78      161.72      7.21 o 
  10   2  -4       38.36       39.40      5.79 o 
  11   2  -4       18.07       16.00      5.64 o 
  12   2  -4       17.20       11.03      6.76 o 
  13   2  -4       22.55       15.69      8.07 o 
  14   2  -4      147.45      167.84     11.80 o 
  15   2  -4        2.80       -0.85      6.07 o 
   0   3  -4     3139.14     3219.18     38.32 o 
   1   3  -4      601.71      576.90      6.36 o 
   2   3  -4      604.90      589.66      6.68 o 
   3   3  -4      435.48      409.90      6.03 o 
   4   3  -4      119.70      118.27      4.86 o 
   5   3  -4      154.26      166.61      5.02 o 
   6   3  -4      412.48      402.16      7.80 o 
   7   3  -4      110.87      109.25      6.44 o 
   8   3  -4      286.31      294.06      8.55 o 
   9   3  -4       93.43      100.27      6.37 o 
  10   3  -4        7.24        8.87      5.47 o 
  11   3  -4       37.52       43.62      7.20 o 
  12   3  -4       32.52       28.57      6.66 o 
  13   3  -4        2.42        5.04      5.67 o 
  14   3  -4      145.89      165.79     10.79 o 
  15   3  -4        4.43        4.36      6.85 o 
   0   4  -4      694.35      659.07     12.76 o 
   1   4  -4      109.15      109.48      4.30 o 
   2   4  -4       96.36       93.23      2.62 o 
   3   4  -4      259.12      274.94      4.32 o 
   4   4  -4       57.24       55.74      3.58 o 
   5   4  -4       31.89       33.18      3.93 o 
   6   4  -4      352.80      337.40      8.85 o 
   7   4  -4      268.49      277.87      9.14 o 
   8   4  -4      620.86      645.72     12.72 o 
   9   4  -4       15.34       13.50      4.46 o 
  10   4  -4      241.24      241.12      9.75 o 
  11   4  -4        0.45       -0.11      4.16 o 
  12   4  -4       23.66       19.87      6.57 o 
  13   4  -4       18.39       14.06      7.00 o 
  14   4  -4       69.98       52.31     14.68 o 
  15   4  -4        6.09        7.10      7.10 o 
   0   5  -4      713.46      747.64     15.83 o 
   1   5  -4      221.77      216.14      5.31 o 
   2   5  -4      298.26      305.86      6.98 o 
   3   5  -4       62.64       58.67      1.87 o 
   4   5  -4       25.57       29.84      2.87 o 
   5   5  -4        1.94        3.12      1.88 o 
   6   5  -4      364.34      360.18      7.89 o 
   7   5  -4       57.45       48.35      5.04 o 
   8   5  -4       26.50       28.65      4.68 o 
   9   5  -4       26.36       24.83      6.98 o 
  10   5  -4       36.17       46.82      6.16 o 
  11   5  -4       29.50       22.60      6.62 o 
  12   5  -4       19.68       15.27      5.95 o 
  13   5  -4       23.24       21.57      7.10 o 
  14   5  -4      137.13      161.52     11.35 o 
  15   5  -4        8.39        7.78      7.49 o 
   0   6  -4      832.81      798.46     24.19 o 
   1   6  -4      145.11      150.44      5.46 o 
   2   6  -4       64.36       78.02      4.84 o 
   3   6  -4      471.53      473.99     10.03 o 
   4   6  -4        9.27       12.70      6.85 o 
   5   6  -4       11.76       14.80      1.70 o 
   6   6  -4      105.02      105.24      4.12 o 
   7   6  -4       64.52       61.12      4.15 o 
   8   6  -4      361.26      375.26      9.74 o 
   9   6  -4      311.27      318.77     11.27 o 
  10   6  -4        0.49       -0.02      3.58 o 
  11   6  -4       94.21      100.43      8.76 o 
  12   6  -4       29.25       25.82     11.79 o 
  13   6  -4        9.07        2.06      6.73 o 
  14   6  -4       18.25       13.47      7.59 o 
  15   6  -4        2.63        4.54      6.30 o 
   0   7  -4      113.28       97.42     11.26 o 
   1   7  -4       62.92       66.97      7.42 o 
   2   7  -4       69.51       69.66      4.17 o 
   3   7  -4      198.28      201.61      4.79 o 
   4   7  -4      144.19      147.41      8.10 o 
   5   7  -4      119.57      135.96     10.02 o 
   6   7  -4      316.81      322.98      7.78 o 
   7   7  -4       17.33       14.88      4.14 o 
   8   7  -4      183.33      173.49      5.97 o 
   9   7  -4      204.61      200.74      8.12 o 
  10   7  -4       10.58       10.06      4.29 o 
  11   7  -4       37.72       39.66      6.80 o 
  12   7  -4       34.52       25.11     14.12 o 
  13   7  -4        0.84        0.13      7.08 o 
  14   7  -4      136.31      162.46     13.64 o 
   0   8  -4      396.58      397.40     18.42 o 
   1   8  -4      126.52      129.23     10.78 o 
   2   8  -4       57.29       54.73      7.84 o 
   3   8  -4       83.16       84.48      7.74 o 
   4   8  -4      193.09      194.52      6.04 o 
   5   8  -4       53.05       66.49      9.16 o 
   6   8  -4      245.47      230.38      6.17 o 
   7   8  -4      106.32      107.89      3.60 o 
   8   8  -4      128.44      129.32      4.94 o 
   9   8  -4       37.11       43.13      5.53 o 
  10   8  -4       12.46       16.06      4.43 o 
  11   8  -4       52.54       52.21     13.68 o 
  12   8  -4       12.25        8.83      6.35 o 
  13   8  -4        8.00        9.43      7.09 o 
  14   8  -4       11.58       11.91      9.21 o 
   0   9  -4      652.84      683.46     25.42 o 
   1   9  -4      257.78      276.26     12.05 o 
   2   9  -4       81.58       85.92      8.86 o 
   3   9  -4      251.54      266.74     12.33 o 
   4   9  -4      235.57      234.31     11.48 o 
   5   9  -4      201.96      221.84      8.23 o 
   6   9  -4       39.67       40.50      5.85 o 
   7   9  -4      238.96      234.92      8.27 o 
   8   9  -4       21.24       16.68      2.88 o 
   9   9  -4        2.75        2.06      2.83 o 
  10   9  -4       33.95       38.06      6.78 o 
  11   9  -4       69.98       46.04     15.55 o 
  12   9  -4       11.62       10.60      6.30 o 
  13   9  -4       13.33        8.16      5.92 o 
  14   9  -4        8.55        5.52     13.74 o 
   0  10  -4        4.88       13.29      8.95 o 
   1  10  -4      111.91      106.83      9.83 o 
   2  10  -4       92.22      118.63      9.69 o 
   3  10  -4      419.99      420.26     15.19 o 
   4  10  -4       75.71       75.52      5.49 o 
   5  10  -4       37.96       45.75      6.12 o 
   6  10  -4       21.73       21.94      8.06 o 
   7  10  -4        0.68        4.61      4.96 o 
   8  10  -4        8.29        8.16      1.37 o 
   9  10  -4        5.74        1.81      2.11 o 
  10  10  -4        7.58        6.92      3.25 o 
  11  10  -4      125.61      120.31      8.67 o 
  12  10  -4       20.85        5.26      8.09 o 
  13  10  -4       32.76        7.12      8.61 o 
   0  11  -4      802.39      801.85     29.08 o 
   1  11  -4       28.08       31.62      8.02 o 
   2  11  -4       25.03       23.47      7.78 o 
   3  11  -4      176.70      156.57     18.47 o 
   4  11  -4      131.59      125.25      6.39 o 
   5  11  -4       10.09        8.22      2.20 o 
   6  11  -4        6.70        6.99      5.34 o 
   7  11  -4       62.23       61.22      8.59 o 
   8  11  -4       39.21       42.15     10.56 o 
   9  11  -4        3.31        2.50      5.80 o 
  10  11  -4       27.38       17.55     10.14 o 
  11  11  -4       54.91       20.70     17.10 o 
  12  11  -4       17.24        6.56      9.82 o 
   0  12  -4      117.11      110.31     14.81 o 
   1  12  -4      127.03      126.23     10.81 o 
   2  12  -4       18.82       13.19      9.65 o 
   3  12  -4      412.55      419.01      9.65 o 
   4  12  -4       40.92       32.60      6.46 o 
   5  12  -4       33.28       37.98      4.82 o 
   6  12  -4       16.42       18.07      6.25 o 
   7  12  -4        6.66        8.03      6.07 o 
   8  12  -4       44.04       39.84     10.44 o 
   9  12  -4       25.87       28.85      8.80 o 
  10  12  -4        7.47        5.00      7.42 o 
  11  12  -4       18.41        7.22     11.85 o 
  12  12  -4        0.03        3.52     10.31 o 
   1  13  -4      142.13      167.13     16.78 o 
   2  13  -4       11.70        7.53      7.34 o 
   3  13  -4      513.55      493.12     12.39 o 
   4  13  -4       14.04       15.42      4.52 o 
   5  13  -4       67.11       69.84      4.85 o 
   6  13  -4        7.68        4.33      5.67 o 
   7  13  -4       19.42       17.30      7.79 o 
   8  13  -4        5.99        2.43      6.38 o 
   9  13  -4       19.88       28.10      8.97 o 
  10  13  -4       19.55       17.80      8.94 o 
  11  13  -4       46.48       26.96     30.68 o 
   1  14  -4       83.90       81.76     14.75 o 
   2  14  -4       38.92       34.57      9.18 o 
   3  14  -4      340.64      340.58     10.66 o 
   4  14  -4       47.88       46.80      4.11 o 
   5  14  -4      125.35      126.59      8.65 o 
   6  14  -4        2.83       -4.09      5.61 o 
   7  14  -4       55.41       39.64     33.50 o 
   8  14  -4       14.42       12.21     12.69 o 
   9  14  -4       10.25        6.04      7.45 o 
  10  14  -4       12.62        9.45      8.28 o 
   0  15  -4        9.47       18.80     11.60 o 
   1  15  -4      118.08       98.88     16.44 o 
   2  15  -4       52.00       44.09     13.85 o 
   3  15  -4       96.39       93.04     10.27 o 
   4  15  -4        5.11        2.39      3.30 o 
   5  15  -4       16.14       10.83      7.75 o 
   6  15  -4       10.04       10.06      8.34 o 
   7  15  -4        3.37        4.55      8.67 o 
   8  15  -4        0.35        2.50      7.62 o 
   9  15  -4       23.94       25.79     10.17 o 
   0  16  -4        7.69       12.39     11.15 o 
   1  16  -4        3.85        3.09      7.23 o 
   2  16  -4       18.48       13.74     13.44 o 
   3  16  -4       20.04       20.18      9.15 o 
   4  16  -4       42.68       38.15      6.61 o 
   5  16  -4       31.62       27.98     14.75 o 
   6  16  -4       25.93       23.19      9.50 o 
   7  16  -4        3.10        2.21      9.04 o 
   0  17  -4       10.60        9.74     12.10 o 
   1  17  -4       39.44       41.25     11.85 o 
   2  17  -4       12.42       11.47      8.48 o 
   3  17  -4       86.03       88.54     14.79 o 
   4  17  -4        5.06       -2.69      6.89 o 
   5  17  -4       51.66       47.69     16.55 o 
   6  17  -4       17.11        3.88     23.42 o 
   1  18  -4        7.06        6.76     11.88 o 
   2  18  -4       10.05       11.42      8.73 o 
   3  18  -4       61.86       47.03     13.39 o 
   2   0  -3      324.44      342.17      8.54 o 
   4   0  -3     3243.87     3376.16     51.67 o 
   6   0  -3      637.59      701.14     14.67 o 
   8   0  -3      105.58      109.54      9.19 o 
  10   0  -3      616.11      560.83     23.33 o 
  12   0  -3      251.75      270.67     14.34 o 
  14   0  -3       42.04       40.80     11.40 o 
  16   0  -3       43.28       13.62     17.65 o 
   1   1  -3     1857.27     1889.07     13.97 o 
   2   1  -3     1290.60     1339.51     12.11 o 
   3   1  -3      229.44      235.52      5.21 o 
   4   1  -3      420.71      411.58      7.42 o 
   5   1  -3      290.99      295.94      6.22 o 
   6   1  -3      424.67      420.88      7.80 o 
   7   1  -3      231.95      233.57      6.95 o 
   8   1  -3        8.15        3.43      5.97 o 
   9   1  -3      137.66      140.64      6.75 o 
  10   1  -3      902.39      918.97     15.42 o 
  11   1  -3      272.71      271.79     10.52 o 
  12   1  -3       92.25       92.15      8.18 o 
  13   1  -3        8.73        6.56      5.79 o 
  14   1  -3       44.99       46.77      9.99 o 
  15   1  -3       18.97       18.41      7.54 o 
  16   1  -3       44.28       26.54     15.45 o 
   1   2  -3       11.20       14.84      1.62 o 
   2   2  -3      510.90      483.60      5.10 o 
   3   2  -3     1774.51     1645.65     16.83 o 
   4   2  -3     4170.93     4215.45     45.52 o 
   5   2  -3      349.93      354.20      7.33 o 
   6   2  -3      214.37      211.59      5.74 o 
   7   2  -3      638.21      655.73     11.12 o 
   8   2  -3        5.80        5.42      3.73 o 
   9   2  -3      105.58      109.96      6.21 o 
  10   2  -3      722.39      708.63     14.30 o 
  11   2  -3      169.65      169.52      8.86 o 
  12   2  -3      287.30      320.87     11.44 o 
  13   2  -3      101.28      108.23     10.29 o 
  14   2  -3       11.79        9.12      7.90 o 
  15   2  -3        9.41       10.05      6.91 o 
  16   2  -3       40.38       35.42     10.99 o 
   1   3  -3      331.45      325.88      4.48 o 
   2   3  -3      125.37      134.46      2.82 o 
   3   3  -3      928.87      877.24     18.02 o 
   4   3  -3     2709.94     2615.46     29.38 o 
   5   3  -3      135.43      131.82      5.01 o 
   6   3  -3       44.11       50.45      4.11 o 
   7   3  -3      257.33      274.53      7.76 o 
   8   3  -3      100.01      102.21      7.28 o 
   9   3  -3       89.74      105.25      5.98 o 
  10   3  -3      602.66      615.65     12.78 o 
  11   3  -3       68.79       93.19      7.25 o 
  12   3  -3       32.51       34.74      6.75 o 
  13   3  -3       69.06       72.04      7.69 o 
  14   3  -3       44.55       42.79     11.61 o 
  15   3  -3       10.00        7.83      8.32 o 
  16   3  -3       47.69       38.71     14.43 o 
   1   4  -3      783.39      804.34     10.15 o 
   2   4  -3       41.98       43.25      1.80 o 
   3   4  -3     1240.35     1268.65     10.99 o 
   4   4  -3      482.89      437.51      7.09 o 
   5   4  -3       86.97       71.17      4.03 o 
   6   4  -3      127.90      136.96      5.76 o 
   7   4  -3     1126.66     1129.88     16.14 o 
   8   4  -3      144.81      152.03      7.96 o 
   9   4  -3       26.38       22.30      4.54 o 
  10   4  -3      593.82      605.66     12.10 o 
  11   4  -3       27.98       28.29      5.57 o 
  12   4  -3       14.63       13.79      5.39 o 
  13   4  -3       84.44       85.94     12.84 o 
  14   4  -3        1.93       -0.96      4.24 o 
  15   4  -3       29.02       25.89      8.37 o 
  16   4  -3       23.51       23.13      9.19 o 
   1   5  -3       72.51       70.19      7.24 o 
   2   5  -3     1089.14     1154.63     17.35 o 
   3   5  -3      123.94      108.94      1.79 o 
   4   5  -3     1345.47     1266.77     13.91 o 
   5   5  -3      367.99      362.50     10.48 o 
   6   5  -3      280.60      272.99      5.89 o 
   7   5  -3      349.72      334.48      7.19 o 
   8   5  -3      131.63      144.15      8.01 o 
   9   5  -3      204.46      213.03      8.27 o 
  10   5  -3      635.16      606.60     12.11 o 
  11   5  -3      247.36      245.53      9.89 o 
  12   5  -3       80.11       91.36      8.43 o 
  13   5  -3       45.21       47.70      7.99 o 
  14   5  -3       11.34        9.81      6.45 o 
  15   5  -3       20.08       20.32      6.91 o 
  16   5  -3       50.73       40.21     12.43 o 
   1   6  -3      503.31      496.62     13.75 o 
   2   6  -3      457.97      444.75      9.68 o 
   3   6  -3      804.41      823.67     11.59 o 
   4   6  -3      792.41      734.88     16.13 o 
   5   6  -3      103.54      114.50      4.11 o 
   6   6  -3      164.15      171.46      5.06 o 
   7   6  -3       85.58       87.34      6.29 o 
   8   6  -3      311.38      320.39      7.69 o 
   9   6  -3       11.15       13.55      4.30 o 
  10   6  -3      581.28      583.99     11.84 o 
  11   6  -3       56.80       47.71      5.87 o 
  12   6  -3       93.64      100.98      7.32 o 
  13   6  -3        8.60        9.02      5.87 o 
  14   6  -3        1.07        6.92      7.10 o 
  15   6  -3        4.20        2.73      5.99 o 
   1   7  -3      488.59      485.30     12.47 o 
   2   7  -3       10.28        6.33      2.53 o 
   3   7  -3      404.50      398.17      8.19 o 
   4   7  -3      778.93      772.19     10.14 o 
   5   7  -3      270.57      270.83      5.28 o 
   6   7  -3      294.36      305.60      6.89 o 
   7   7  -3      211.75      212.61      5.76 o 
   8   7  -3      225.75      223.78      6.68 o 
   9   7  -3      126.93      133.82      7.22 o 
  10   7  -3        2.64        2.32      5.11 o 
  11   7  -3       73.21       74.08      6.40 o 
  12   7  -3      117.70      141.87      8.97 o 
  13   7  -3       15.94       13.00      6.30 o 
  14   7  -3        0.35        0.05      5.99 o 
  15   7  -3       35.77       37.09     10.33 o 
   1   8  -3      337.86      357.70      6.92 o 
   2   8  -3       35.72       46.80      3.36 o 
   3   8  -3       82.89       85.20      5.82 o 
   4   8  -3       82.56       82.09      2.90 o 
   5   8  -3      448.93      427.75      4.81 o 
   6   8  -3      196.03      187.21      4.03 o 
   7   8  -3      334.03      333.50      7.70 o 
   8   8  -3       36.34       34.25      5.06 o 
   9   8  -3      220.06      231.85      7.57 o 
  10   8  -3      299.45      279.64      9.58 o 
  11   8  -3       48.49       53.56      7.31 o 
  12   8  -3        5.66        8.72      5.84 o 
  13   8  -3       87.75      100.78      8.44 o 
  14   8  -3        2.64        3.43      5.12 o 
  15   8  -3       58.23       60.50     15.25 o 
   1   9  -3      453.30      466.76      8.79 o 
   2   9  -3      208.12      214.17      5.73 o 
   3   9  -3      450.45      440.56      9.14 o 
   4   9  -3      465.08      460.27     10.13 o 
   5   9  -3      200.04      197.33      2.55 o 
   6   9  -3      238.80      255.74      7.10 o 
   7   9  -3      734.47      712.01     11.20 o 
   8   9  -3        2.65        2.42      2.07 o 
   9   9  -3        3.08        3.34      2.54 o 
  10   9  -3      233.32      208.62      9.82 o 
  11   9  -3      155.98      147.27      7.46 o 
  12   9  -3      115.27      126.73      9.33 o 
  13   9  -3       38.68       24.22     13.04 o 
  14   9  -3       16.16       15.27      6.61 o 
   1  10  -3      388.23      420.53      8.97 o 
   2  10  -3      394.53      403.20      9.40 o 
   3  10  -3      312.20      311.43      8.00 o 
   4  10  -3      264.47      245.44      8.09 o 
   5  10  -3      116.18      113.24      4.09 o 
   6  10  -3      159.03      146.10      2.45 o 
   7  10  -3      411.54      391.78      6.72 o 
   8  10  -3       10.90       13.18      2.81 o 
   9  10  -3       20.78       19.30      3.09 o 
  10  10  -3       71.76       73.38      4.58 o 
  11  10  -3       44.55       50.93      4.60 o 
  12  10  -3      141.97      156.21      7.93 o 
  13  10  -3       43.53       27.89      7.23 o 
  14  10  -3        0.35        1.23      3.25 o 
   1  11  -3      317.29      327.05      7.51 o 
   2  11  -3       37.66       43.72      5.59 o 
   3  11  -3      108.96      105.87      5.98 o 
   4  11  -3      325.60      321.40      6.60 o 
   5  11  -3       17.44       10.44      2.67 o 
   6  11  -3      118.58      112.57      2.57 o 
   7  11  -3      898.13      887.53     11.78 o 
   8  11  -3       18.42       16.89      2.99 o 
   9  11  -3      126.62      116.60      5.26 o 
  10  11  -3       82.40       82.97      4.73 o 
  11  11  -3        5.38        5.52      3.35 o 
  12  11  -3       88.03       89.26      8.97 o 
  13  11  -3       33.23       17.95      6.64 o 
   1  12  -3      587.95      599.48     16.29 o 
   2  12  -3      193.77      203.82      6.78 o 
   3  12  -3      157.81      161.14      8.08 o 
   4  12  -3      176.34      172.04      5.90 o 
   5  12  -3       12.15       15.94      4.08 o 
   6  12  -3       79.21       76.42      2.22 o 
   7  12  -3      316.33      294.35      4.41 o 
   8  12  -3       23.73       26.50      2.97 o 
   9  12  -3      105.43      112.17      6.04 o 
  10  12  -3       16.15       12.23      4.53 o 
  11  12  -3       31.27       19.92      5.90 o 
  12  12  -3       50.62       20.13     21.34 o 
  13  12  -3      131.69      141.94     15.23 o 
   1  13  -3      114.87      107.28      3.09 o 
   2  13  -3       81.77       86.98      5.07 o 
   3  13  -3       24.05       28.58      4.56 o 
   4  13  -3       24.77       17.77      3.69 o 
   5  13  -3       43.11       35.19      6.01 o 
   6  13  -3      165.56      157.67      5.74 o 
   7  13  -3       64.48       63.84      2.14 o 
   8  13  -3        8.00        6.09      2.05 o 
   9  13  -3       89.75       86.70      8.62 o 
  10  13  -3       21.50       14.59      8.67 o 
  11  13  -3       12.72        2.00      7.83 o 
  12  13  -3       23.26       11.71     12.50 o 
   1  14  -3       70.43       61.50      3.33 o 
   2  14  -3       73.49       76.91      6.83 o 
   3  14  -3      111.74      115.36      8.34 o 
   4  14  -3       26.35       22.33      3.95 o 
   5  14  -3       33.91       34.45      6.31 o 
   6  14  -3        7.58        6.86      2.94 o 
   7  14  -3       85.71       91.51      6.12 o 
   8  14  -3       20.43       18.14      8.59 o 
   9  14  -3       18.44       19.57     10.40 o 
  10  14  -3        2.30        1.95      6.74 o 
  11  14  -3       25.77        9.22     14.38 o 
   1  15  -3      130.54      137.23      7.87 o 
   2  15  -3        5.02        6.40      4.90 o 
   3  15  -3       36.71       44.52      5.53 o 
   4  15  -3       23.17       25.51      4.98 o 
   5  15  -3       15.76       13.41      4.90 o 
   6  15  -3       18.23       15.08      5.95 o 
   7  15  -3      119.55      119.98     19.00 o 
   8  15  -3       20.45       22.08      8.42 o 
   9  15  -3       34.84       33.34     14.22 o 
  10  15  -3       16.17        8.32      9.94 o 
   1  16  -3       51.28       58.78      6.91 o 
   2  16  -3        8.43        8.05      5.34 o 
   3  16  -3       72.25       73.07      6.41 o 
   4  16  -3       54.71       63.00      5.43 o 
   5  16  -3       23.77       27.08      6.06 o 
   6  16  -3        6.12        8.63     10.40 o 
   7  16  -3       97.57      120.12     11.23 o 
   8  16  -3        7.39        6.81      8.97 o 
   9  16  -3        8.15        7.31      9.42 o 
   1  17  -3        7.72        7.01      7.44 o 
   2  17  -3        2.28        0.94     10.57 o 
   3  17  -3       11.85       11.84      4.31 o 
   4  17  -3       17.69       16.39      4.65 o 
   5  17  -3       27.37       18.20      6.29 o 
   6  17  -3       18.13       15.57     10.01 o 
   7  17  -3       11.41        4.67      7.67 o 
   1  18  -3       52.47       42.51     12.16 o 
   2  18  -3       30.97       18.58      9.03 o 
   3  18  -3       17.63       19.01      6.48 o 
   4  18  -3       53.52       50.79      9.88 o 
   5  18  -3       24.04       21.17     14.13 o 
   1  19  -3       15.53       17.71      8.76 o 
   2  19  -3       11.71       10.07      8.30 o 
   0   0  -2   100468.34   106957.22   3971.10 o 
   2   0  -2     8325.19     8429.92    124.12 o 
   4   0  -2     2600.22     2612.50     35.27 o 
   6   0  -2     2792.30     3032.34     43.27 o 
   8   0  -2     1183.90     1111.82     20.89 o 
  10   0  -2       95.55      123.59     10.77 o 
  12   0  -2       38.73       40.31     10.68 o 
  14   0  -2      374.12      392.10     21.61 o 
  16   0  -2      119.48      111.56     14.11 o 
   0   1  -2    15861.81    15266.11    142.21 o 
   1   1  -2     5796.83     5802.29     37.88 o 
   2   1  -2      907.30      886.54      9.94 o 
   3   1  -2     1596.68     1568.44     15.46 o 
   4   1  -2        9.02       10.39      3.39 o 
   5   1  -2      745.41      768.92     11.10 o 
   6   1  -2     3054.55     3150.20     32.21 o 
   7   1  -2      558.39      561.92      9.61 o 
   8   1  -2      660.62      692.30     11.57 o 
   9   1  -2      184.33      162.65      7.09 o 
  10   1  -2      151.38      151.46      6.83 o 
  11   1  -2       82.18       85.63      6.04 o 
  12   1  -2       92.67       84.41      6.41 o 
  13   1  -2       70.85       67.67      7.06 o 
  14   1  -2      245.39      272.64     11.14 o 
  15   1  -2       14.76        7.93      8.55 o 
  16   1  -2      104.05      116.26     22.29 o 
  17   1  -2       11.51        6.51      8.11 o 
   0   2  -2     6562.04     6516.45     66.71 o 
   1   2  -2     1979.18     1867.91     14.85 o 
   2   2  -2      898.19      843.48      9.89 o 
   3   2  -2      840.64      844.53     10.65 o 
   4   2  -2     1415.42     1417.01     22.29 o 
   5   2  -2       29.05       31.43      3.30 o 
   6   2  -2      503.75      555.20     10.07 o 
   7   2  -2      334.34      323.82      7.60 o 
   8   2  -2      286.31      279.90      7.07 o 
   9   2  -2       43.36       52.16      5.50 o 
  10   2  -2      139.55      159.34      8.34 o 
  11   2  -2      113.14      107.36      9.86 o 
  12   2  -2        8.31        6.83      5.21 o 
  13   2  -2       25.11       27.65      6.15 o 
  14   2  -2      215.64      228.90     10.06 o 
  15   2  -2       43.96       41.97      7.80 o 
  16   2  -2       88.54       78.25     34.20 o 
  17   2  -2       28.42       12.38      8.21 o 
   0   3  -2     5854.86     5840.86    113.01 o 
   1   3  -2     1265.32     1166.48     14.98 o 
   2   3  -2     2463.12     2364.57     16.36 o 
   3   3  -2      730.85      701.24      9.29 o 
   4   3  -2      138.59      133.36      4.21 o 
   5   3  -2       41.59       47.19      3.27 o 
   6   3  -2      640.74      608.90      9.85 o 
   7   3  -2      863.90      892.24     12.11 o 
   8   3  -2      405.38      406.80      8.94 o 
   9   3  -2      168.33      186.94      7.17 o 
  10   3  -2        0.87        5.61      4.35 o 
  11   3  -2       80.89       87.62      9.21 o 
  12   3  -2       69.85       79.44      6.96 o 
  13   3  -2       37.77       39.72      6.70 o 
  14   3  -2      350.85      361.60     14.53 o 
  15   3  -2       39.29       39.71      7.16 o 
  16   3  -2      127.46      141.81      9.86 o 
  17   3  -2       28.80       19.67      8.88 o 
   0   4  -2      914.54      853.66     20.78 o 
   1   4  -2     1032.46      955.05     10.12 o 
   2   4  -2     1569.33     1446.46     15.85 o 
   3   4  -2      575.33      608.63      7.24 o 
   4   4  -2       71.98       73.20      2.97 o 
   5   4  -2       54.33       55.81      3.18 o 
   6   4  -2     1788.87     1746.64     18.90 o 
   7   4  -2      842.43      873.18     12.73 o 
   8   4  -2      370.98      376.29      8.13 o 
   9   4  -2       77.85       73.68      5.41 o 
  10   4  -2      383.56      379.59     12.00 o 
  11   4  -2       16.27       13.52      6.91 o 
  12   4  -2       56.20       53.51      6.99 o 
  13   4  -2       69.98       76.40      8.14 o 
  14   4  -2      180.32      203.50     10.16 o 
  15   4  -2       10.82       17.41     10.31 o 
  16   4  -2       54.85       38.33     14.71 o 
   0   5  -2     3544.22     3326.85     39.09 o 
   1   5  -2      180.72      170.16      5.64 o 
   2   5  -2      423.29      402.88      8.30 o 
   3   5  -2      236.97      230.17      2.66 o 
   4   5  -2      386.56      422.46      6.16 o 
   5   5  -2      155.72      176.95      4.43 o 
   6   5  -2      243.07      229.88      5.83 o 
   7   5  -2      167.99      182.61      5.90 o 
   8   5  -2      347.19      345.58      7.87 o 
   9   5  -2        4.88        5.61      4.31 o 
  10   5  -2      372.45      403.93     10.73 o 
  11   5  -2       46.04       50.73      6.30 o 
  12   5  -2       17.30       26.28      5.94 o 
  13   5  -2       12.12       17.43      8.03 o 
  14   5  -2      166.26      180.36     10.88 o 
  15   5  -2       32.25       37.30      7.93 o 
  16   5  -2        2.23        2.56      6.92 o 
   0   6  -2     1382.89     1349.86     17.24 o 
   1   6  -2       39.50       49.23      3.84 o 
   2   6  -2      731.20      750.68     11.37 o 
   3   6  -2     1099.70     1133.06      9.49 o 
   4   6  -2       75.52       74.70      2.22 o 
   5   6  -2      125.58      134.14      2.71 o 
   6   6  -2     1087.68     1095.24     13.96 o 
   7   6  -2      138.13      149.03      5.36 o 
   8   6  -2      648.71      647.93     11.58 o 
   9   6  -2      711.87      698.44     17.39 o 
  10   6  -2       41.34       41.58      5.32 o 
  11   6  -2      264.36      275.52     14.51 o 
  12   6  -2       44.05       56.41      6.80 o 
  13   6  -2       14.43       20.02      6.12 o 
  14   6  -2      127.66      149.24     13.12 o 
  15   6  -2       18.81       15.91      7.70 o 
  16   6  -2        6.06        6.27      6.98 o 
   0   7  -2     2375.11     2366.12     50.81 o 
   1   7  -2      636.07      636.98      7.94 o 
   2   7  -2      177.73      181.01      2.60 o 
   3   7  -2      467.51      445.44      4.69 o 
   4   7  -2      657.14      661.41     11.33 o 
   5   7  -2      252.87      235.64      3.59 o 
   6   7  -2      289.94      305.24      5.54 o 
   7   7  -2      121.85      124.88      6.38 o 
   8   7  -2     1042.72     1027.33     17.64 o 
   9   7  -2      584.84      574.98     12.72 o 
  10   7  -2       75.98       84.34      6.03 o 
  11   7  -2      195.24      188.56      8.62 o 
  12   7  -2        8.07       12.27      7.12 o 
  13   7  -2       35.57       34.32      6.51 o 
  14   7  -2      174.85      186.33     10.20 o 
  15   7  -2       11.16        9.31      7.94 o 
  16   7  -2       61.72       48.29     12.64 o 
   0   8  -2     1271.99     1285.83     18.35 o 
   1   8  -2      533.91      511.16      6.22 o 
   2   8  -2      734.25      697.48      8.16 o 
   3   8  -2      238.83      226.19      3.30 o 
   4   8  -2      711.77      732.66      9.76 o 
   5   8  -2      147.30      148.00      3.84 o 
   6   8  -2      514.98      517.90      6.42 o 
   7   8  -2      119.58      120.03      4.13 o 
   8   8  -2      235.23      244.72      9.28 o 
   9   8  -2       20.73       24.89      4.53 o 
  10   8  -2       56.19       62.83      6.65 o 
  11   8  -2       37.95       36.70      6.43 o 
  12   8  -2       59.17       75.10      7.40 o 
  13   8  -2       12.27        9.77      5.80 o 
  14   8  -2       52.38       43.48      7.35 o 
  15   8  -2       13.57        9.51      7.71 o 
   0   9  -2      640.35      633.04     19.28 o 
   1   9  -2      310.80      289.82      4.83 o 
   2   9  -2      165.84      150.12      3.77 o 
   3   9  -2      774.52      788.56      8.20 o 
   4   9  -2      120.87      122.76      3.29 o 
   5   9  -2      401.09      389.49      5.94 o 
   6   9  -2       12.44       15.11      2.17 o 
   7   9  -2      202.00      199.04      4.18 o 
   8   9  -2       15.04       21.10      3.25 o 
   9   9  -2      109.23      108.78      5.40 o 
  10   9  -2       18.69       18.79      3.99 o 
  11   9  -2      146.77      153.98     10.76 o 
  12   9  -2       19.58       26.18      5.68 o 
  13   9  -2        4.94        2.69      5.42 o 
  14   9  -2       26.28       26.49      6.70 o 
  15   9  -2       20.84       29.01      7.53 o 
   0  10  -2      681.83      667.22     28.44 o 
   1  10  -2      292.18      305.09      5.47 o 
   2  10  -2      178.71      172.68      4.31 o 
   3  10  -2      747.37      730.29      7.90 o 
   4  10  -2      325.94      337.70      4.59 o 
   5  10  -2      152.44      155.62      3.79 o 
   6  10  -2      178.36      174.48      4.05 o 
   7  10  -2      301.71      287.32      5.06 o 
   8  10  -2       28.72       31.21      4.56 o 
   9  10  -2       87.22       91.03      5.07 o 
  10  10  -2       22.38       23.50      4.06 o 
  11  10  -2      395.58      406.71      9.69 o 
  12  10  -2       28.75       29.11      5.47 o 
  13  10  -2       81.60       79.82      6.20 o 
  14  10  -2       41.95       35.62      6.98 o 
   0  11  -2      633.11      635.66     11.75 o 
   1  11  -2       24.24       31.14      2.50 o 
   2  11  -2       74.01       67.18      3.09 o 
   3  11  -2      176.63      167.42      4.96 o 
   4  11  -2      106.56      109.31      3.45 o 
   5  11  -2        1.74        2.24      1.60 o 
   6  11  -2       69.02       73.61      3.71 o 
   7  11  -2      130.04      138.02      3.82 o 
   8  11  -2       41.39       40.88      3.36 o 
   9  11  -2        6.19        7.36      3.39 o 
  10  11  -2       15.86       20.89      6.16 o 
  11  11  -2       40.16       48.50      4.91 o 
  12  11  -2        4.12        5.06      5.38 o 
  13  11  -2       26.05       22.09      5.26 o 
  14  11  -2       46.90       47.91      6.95 o 
   0  12  -2      615.46      609.26     13.84 o 
   1  12  -2      120.13      121.19      3.92 o 
   2  12  -2       28.78       25.56      3.44 o 
   3  12  -2      797.99      788.11     11.73 o 
   4  12  -2       57.64       53.83      3.62 o 
   5  12  -2      169.56      156.49      4.48 o 
   6  12  -2       75.76       74.04      3.56 o 
   7  12  -2       83.11       87.11      3.49 o 
   8  12  -2       33.51       32.87      4.13 o 
   9  12  -2       43.03       44.49      6.48 o 
  10  12  -2       20.82       18.32      4.51 o 
  11  12  -2       60.94       58.60     11.78 o 
  12  12  -2        2.23        1.89      4.62 o 
  13  12  -2       18.16       11.96      6.11 o 
   0  13  -2     1032.26     1032.19     22.67 o 
   1  13  -2       43.07       40.05      4.17 o 
   2  13  -2        4.83        3.25      2.35 o 
   3  13  -2     1101.38     1062.40     14.70 o 
   4  13  -2       56.24       58.20      3.10 o 
   5  13  -2      278.23      300.78      6.08 o 
   6  13  -2       86.30       93.26      4.87 o 
   7  13  -2       10.31        9.51      3.18 o 
   8  13  -2       29.58       29.24      3.80 o 
   9  13  -2       14.04       14.49      3.03 o 
  10  13  -2      119.70      128.42      6.78 o 
  11  13  -2       92.78      101.39      7.61 o 
  12  13  -2        2.02       -0.07      3.49 o 
  13  13  -2       59.17       47.09     11.40 o 
   0  14  -2       51.47       62.07      5.19 o 
   1  14  -2      311.00      302.33      6.40 o 
   2  14  -2      288.65      294.26      7.06 o 
   3  14  -2      658.00      654.77     10.76 o 
   4  14  -2       82.82       85.89      3.32 o 
   5  14  -2      251.76      246.29      7.00 o 
   6  14  -2        9.29        9.65      2.57 o 
   7  14  -2      110.00      118.51      5.25 o 
   8  14  -2       18.60       22.83      3.42 o 
   9  14  -2       46.36       41.42      4.07 o 
  10  14  -2        0.48        1.35      3.54 o 
  11  14  -2       72.18       73.28     11.64 o 
  12  14  -2       27.74       21.31      6.63 o 
   0  15  -2       26.78        9.15     12.13 o 
   1  15  -2      226.08      218.95      5.93 o 
   2  15  -2       33.54       31.17      3.56 o 
   3  15  -2      304.84      303.05      9.71 o 
   4  15  -2       13.81       12.24      2.57 o 
   5  15  -2       49.66       49.83      3.97 o 
   6  15  -2       12.94       14.09      2.83 o 
   7  15  -2       76.88       75.62      4.05 o 
   8  15  -2        2.69        2.32      2.80 o 
   9  15  -2       31.33       24.08      4.76 o 
  10  15  -2        5.58        0.73      8.77 o 
  11  15  -2       52.40       34.59     26.24 o 
   0  16  -2       81.62       72.51      6.52 o 
   1  16  -2       46.27       48.93      4.96 o 
   2  16  -2       17.91       18.45      4.16 o 
   3  16  -2       18.26       18.38      3.55 o 
   4  16  -2        3.74        4.21      2.35 o 
   5  16  -2       74.79       80.34      4.42 o 
   6  16  -2       20.73       20.61      3.17 o 
   7  16  -2       13.92       10.35      5.08 o 
   8  16  -2       42.29       44.03      9.33 o 
   9  16  -2       55.57       35.99     30.77 o 
  10  16  -2       12.01        4.72      7.80 o 
   0  17  -2       36.43       25.79      7.61 o 
   1  17  -2       59.40       66.06      6.50 o 
   2  17  -2       36.27       40.79      4.39 o 
   3  17  -2      113.00      114.47      5.20 o 
   4  17  -2        0.72        4.16      4.75 o 
   5  17  -2       57.63       69.10      6.96 o 
   6  17  -2       25.30       27.06      6.14 o 
   7  17  -2       36.34       33.79      6.19 o 
   8  17  -2       13.95       15.58      8.33 o 
   0  18  -2        9.43       10.36      4.97 o 
   1  18  -2        8.57        7.23      5.79 o 
   2  18  -2        5.85        4.41      5.02 o 
   3  18  -2      103.97      112.94      7.59 o 
   4  18  -2       13.82       18.13      6.65 o 
   5  18  -2      105.29      129.55      8.51 o 
   6  18  -2        6.01        3.76      6.96 o 
   7  18  -2        2.05       -3.48      6.81 o 
   0  19  -2       13.01       11.99     11.54 o 
   1  19  -2        8.75        4.72      8.73 o 
   2  19  -2        9.22        8.90      6.08 o 
   3  19  -2       21.72       20.18      5.46 o 
   4  19  -2        2.93        0.78      5.73 o 
   2   0  -1     3263.70     3259.99     38.49 o 
   4   0  -1     6955.96     7193.36    152.11 o 
   6   0  -1      484.01      528.42     11.65 o 
   8   0  -1      113.28      107.36      7.61 o 
  10   0  -1     1551.74     1471.27     31.04 o 
  12   0  -1      295.06      290.10     10.99 o 
  14   0  -1      535.35      538.41     16.36 o 
  16   0  -1       32.75       13.92     10.27 o 
   1   1  -1     1429.37     1365.77     14.37 o 
   2   1  -1    12483.26    12252.46    108.67 o 
   3   1  -1     4312.18     4236.20     36.98 o 
   4   1  -1     6454.36     6499.18     60.49 o 
   5   1  -1      410.23      409.88      6.53 o 
   6   1  -1      170.79      185.42      5.11 o 
   7   1  -1       65.34       74.46      3.95 o 
   8   1  -1       55.87       41.61      4.11 o 
   9   1  -1       34.03       40.14      4.44 o 
  10   1  -1      595.02      565.58      9.95 o 
  11   1  -1       77.11       66.79      5.86 o 
  12   1  -1      597.26      584.53     11.41 o 
  13   1  -1      122.28      109.74      7.15 o 
  14   1  -1       68.52       70.44      6.44 o 
  15   1  -1        7.93        8.95      5.75 o 
  16   1  -1       49.91       40.89      9.28 o 
  17   1  -1       75.42       51.22     21.45 o 
   1   2  -1      702.32      629.39      6.83 o 
   2   2  -1     6649.77     6653.35     56.87 o 
   3   2  -1     3427.84     3385.13     30.41 o 
   4   2  -1     4940.23     5002.98     45.53 o 
   5   2  -1      899.71      873.35     10.52 o 
   6   2  -1      569.83      577.33      8.96 o 
   7   2  -1      301.02      361.71      7.62 o 
   8   2  -1       66.35       68.88      4.53 o 
   9   2  -1      363.55      377.98      8.35 o 
  10   2  -1     1608.88     1557.79     20.40 o 
  11   2  -1      390.70      388.88     10.73 o 
  12   2  -1       48.32       52.43      6.09 o 
  13   2  -1       47.47       48.56      7.12 o 
  14   2  -1       12.06       12.33      7.48 o 
  15   2  -1       14.28       11.30      5.81 o 
  16   2  -1       83.49       86.54      9.39 o 
  17   2  -1        5.06        5.19      8.82 o 
   1   3  -1     1805.93     1754.12     16.01 o 
   2   3  -1      872.26      821.95      7.40 o 
   3   3  -1     1725.38     1687.61     13.68 o 
   4   3  -1     3301.28     3365.18     31.58 o 
   5   3  -1      390.58      369.87      7.53 o 
   6   3  -1      705.40      740.98     10.39 o 
   7   3  -1      538.18      560.54     10.36 o 
   8   3  -1       44.07       47.13      4.50 o 
   9   3  -1       52.58       59.28      5.24 o 
  10   3  -1     2182.14     2222.28     26.94 o 
  11   3  -1      176.30      177.63      7.61 o 
  12   3  -1       70.26       83.17      7.07 o 
  13   3  -1       57.87       61.52      7.25 o 
  14   3  -1        0.33       -1.79      4.99 o 
  15   3  -1       18.86       20.80      7.22 o 
  16   3  -1       68.61       61.76     11.88 o 
  17   3  -1       15.97       25.20      7.73 o 
   1   4  -1     1680.71     1579.75     13.42 o 
   2   4  -1       26.18       25.80      1.42 o 
   3   4  -1      526.24      505.46      5.51 o 
   4   4  -1     2522.99     2428.45     20.64 o 
   5   4  -1      963.99     1034.11     11.77 o 
   6   4  -1       53.68       52.58      4.10 o 
   7   4  -1     3409.92     3566.95     36.71 o 
   8   4  -1      269.51      270.29      7.02 o 
   9   4  -1      235.70      259.95     10.84 o 
  10   4  -1      344.12      353.25      9.74 o 
  11   4  -1      224.32      234.32      9.11 o 
  12   4  -1        5.45        1.22      4.09 o 
  13   4  -1      119.15      125.11      8.43 o 
  14   4  -1        0.58        1.59      5.08 o 
  15   4  -1       56.96       60.66      8.33 o 
  16   4  -1       73.29      100.17     11.46 o 
  17   4  -1       53.36       43.15      9.42 o 
   1   5  -1      354.41      336.34      4.63 o 
   2   5  -1     4754.64     4610.50     40.26 o 
   3   5  -1      127.06      111.56      2.48 o 
   4   5  -1     1045.05     1028.75      9.73 o 
   5   5  -1      155.38      166.12      4.04 o 
   6   5  -1      187.04      177.98      5.03 o 
   7   5  -1     1011.84     1041.08     15.48 o 
   8   5  -1      189.27      194.53      6.31 o 
   9   5  -1      436.95      435.33      9.81 o 
  10   5  -1     1808.53     1799.86     32.75 o 
  11   5  -1      598.94      564.60     12.64 o 
  12   5  -1      173.83      172.43      9.46 o 
  13   5  -1       57.42       62.62      7.32 o 
  14   5  -1        1.21       -1.45      5.78 o 
  15   5  -1       27.13       38.18      8.46 o 
  16   5  -1       56.24       63.40      8.72 o 
  17   5  -1        3.00        6.13      7.80 o 
   1   6  -1     1398.67     1313.71     12.72 o 
   2   6  -1      693.81      689.66      8.46 o 
   3   6  -1     1127.74     1127.40     10.42 o 
   4   6  -1     6285.69     6211.42     52.82 o 
   5   6  -1       56.41       79.74      2.99 o 
   6   6  -1      180.09      204.95      4.10 o 
   7   6  -1      135.53      145.69      5.25 o 
   8   6  -1      585.31      567.73     11.46 o 
   9   6  -1        3.19        2.85      3.28 o 
  10   6  -1      173.71      178.71      7.73 o 
  11   6  -1       65.66       75.21      8.00 o 
  12   6  -1      164.88      175.78      9.76 o 
  13   6  -1        0.21       -0.97      5.68 o 
  14   6  -1        0.75        2.47      5.56 o 
  15   6  -1       39.71       47.69      9.99 o 
  16   6  -1        7.62       11.67      7.00 o 
   1   7  -1     2425.63     2330.84     22.16 o 
   2   7  -1      118.21      154.40      3.55 o 
   3   7  -1        0.16        4.33      1.71 o 
   4   7  -1      878.80      948.23      9.04 o 
   5   7  -1       16.73       22.69      2.15 o 
   6   7  -1      531.93      558.62      6.88 o 
   7   7  -1      170.84      157.63      4.30 o 
   8   7  -1      316.54      304.92     10.46 o 
   9   7  -1      321.25      322.89     10.24 o 
  10   7  -1      271.67      291.02      9.35 o 
  11   7  -1        5.87        3.95      4.67 o 
  12   7  -1       91.54       82.74      7.76 o 
  13   7  -1       11.29       10.67      6.65 o 
  14   7  -1        2.73        3.49      5.31 o 
  15   7  -1       42.49       43.61      8.66 o 
  16   7  -1       22.89       24.40      8.52 o 
   1   8  -1       76.09       78.13      3.35 o 
   2   8  -1      293.24      354.35      6.05 o 
   3   8  -1      537.35      496.45      6.27 o 
   4   8  -1     1960.24     1950.72     19.38 o 
   5   8  -1      981.33      982.23     10.35 o 
   6   8  -1       56.13       64.51      2.99 o 
   7   8  -1      981.44      959.05     10.57 o 
   8   8  -1       54.59       55.70      4.30 o 
   9   8  -1      148.44      158.07      7.28 o 
  10   8  -1       90.41       93.67      6.55 o 
  11   8  -1      279.45      296.68      9.35 o 
  12   8  -1       41.77       41.09      6.19 o 
  13   8  -1      137.88      156.06     11.21 o 
  14   8  -1       21.07       14.41      7.14 o 
  15   8  -1      112.96      127.62     10.64 o 
  16   8  -1        0.34        2.97      5.88 o 
   1   9  -1      499.06      463.66      7.27 o 
   2   9  -1       77.85       89.47      3.48 o 
   3   9  -1      713.17      693.52      9.45 o 
   4   9  -1     1245.33     1186.10     17.29 o 
   5   9  -1      218.10      208.59      4.98 o 
   6   9  -1      146.08      147.16      3.99 o 
   7   9  -1      781.36      720.29      9.56 o 
   8   9  -1       47.46       50.82      3.58 o 
   9   9  -1        8.29       13.09      3.70 o 
  10   9  -1      371.65      340.05      9.19 o 
  11   9  -1      387.37      366.99      9.08 o 
  12   9  -1      333.76      350.43      9.94 o 
  13   9  -1      163.40      185.83      9.39 o 
  14   9  -1       19.82       23.51      6.52 o 
  15   9  -1       22.22       22.16      6.61 o 
   1  10  -1      488.30      464.45      7.32 o 
   2  10  -1      392.96      374.03      6.98 o 
   3  10  -1       49.71       50.88      3.90 o 
   4  10  -1       68.75       73.82      3.62 o 
   5  10  -1       97.90       89.43      3.69 o 
   6  10  -1      597.34      592.64      9.83 o 
   7  10  -1      343.75      348.42      7.81 o 
   8  10  -1       43.81       41.55      4.59 o 
   9  10  -1        3.75        3.03      2.87 o 
  10  10  -1      310.83      315.91      8.57 o 
  11  10  -1       72.90       70.30      5.96 o 
  12  10  -1       63.68       67.09      5.98 o 
  13  10  -1      177.36      184.80      8.92 o 
  14  10  -1        3.06        0.46      4.55 o 
  15  10  -1        4.80        2.74      6.18 o 
   1  11  -1      499.31      526.31      8.33 o 
   2  11  -1      207.34      192.56      5.99 o 
   3  11  -1       61.72       61.16      4.26 o 
   4  11  -1      662.46      647.98      9.37 o 
   5  11  -1       25.42       22.38      3.30 o 
   6  11  -1      637.01      638.72      9.09 o 
   7  11  -1     1688.73     1600.37     17.37 o 
   8  11  -1      160.06      159.39      5.11 o 
   9  11  -1      248.74      250.02      7.12 o 
  10  11  -1       95.08       90.86      7.10 o 
  11  11  -1        9.61        9.95      4.92 o 
  12  11  -1      139.98      159.62      9.48 o 
  13  11  -1       15.88       13.64      7.03 o 
  14  11  -1        1.88        0.53      4.10 o 
   1  12  -1     1258.29     1212.49     19.25 o 
   2  12  -1      916.37      913.38     13.11 o 
   3  12  -1       67.55       66.19      4.13 o 
   4  12  -1       59.41       70.96      3.82 o 
   5  12  -1       73.32       81.12      6.55 o 
   6  12  -1      230.82      233.42      5.52 o 
   7  12  -1      757.47      745.01     10.84 o 
   8  12  -1       55.77       57.10      4.09 o 
   9  12  -1      531.18      546.06      9.37 o 
  10  12  -1       63.03       60.27      5.81 o 
  11  12  -1      143.62      152.37      9.32 o 
  12  12  -1       26.12       35.30      6.55 o 
  13  12  -1      155.42      151.62     11.07 o 
  14  12  -1       12.33       18.92      7.42 o 
   1  13  -1       78.49       68.43      4.46 o 
   2  13  -1        9.43       10.80      3.12 o 
   3  13  -1      132.97      140.87      4.85 o 
   4  13  -1      104.42      100.19      4.78 o 
   5  13  -1       40.72       55.87      7.34 o 
   6  13  -1       45.86       37.42      4.50 o 
   7  13  -1      206.58      227.00      5.99 o 
   8  13  -1        1.07        1.45      2.77 o 
   9  13  -1       18.83       18.32      4.16 o 
  10  13  -1        5.56        5.83      3.48 o 
  11  13  -1       13.27        9.21      5.57 o 
  12  13  -1        7.80        6.22      5.14 o 
  13  13  -1       27.92       21.49      7.51 o 
   1  14  -1       67.32       64.43      5.20 o 
   2  14  -1       41.00       41.48      4.07 o 
   3  14  -1      181.77      190.13      5.62 o 
   4  14  -1       45.82       48.23      4.46 o 
   5  14  -1       32.50       31.66      5.14 o 
   6  14  -1        3.72        2.10      2.71 o 
   7  14  -1       73.43       85.20      5.37 o 
   8  14  -1       38.36       30.74      4.63 o 
   9  14  -1       65.46       75.31      5.55 o 
  10  14  -1        0.13       -2.00      3.44 o 
  11  14  -1       58.92       59.82     11.90 o 
  12  14  -1       25.92       23.69      6.22 o 
   1  15  -1      196.95      201.84      6.23 o 
   2  15  -1        3.61        2.93      3.10 o 
   3  15  -1      292.27      298.59      6.89 o 
   4  15  -1       40.31       37.59      4.87 o 
   5  15  -1      106.13      108.29      6.09 o 
   6  15  -1       26.57       22.61      3.90 o 
   7  15  -1       93.51      107.77      5.70 o 
   8  15  -1       20.63       17.71      4.65 o 
   9  15  -1       12.86        6.97      4.41 o 
  10  15  -1       13.22       10.32      4.87 o 
  11  15  -1        7.09        4.24      4.88 o 
   1  16  -1       20.23       15.71      4.96 o 
   2  16  -1        8.56        6.24      5.13 o 
   3  16  -1       38.32       33.15      5.26 o 
   4  16  -1       46.84       57.19      5.38 o 
   5  16  -1        8.58       11.48      4.01 o 
   6  16  -1        2.52        0.64      2.90 o 
   7  16  -1      219.77      224.02      7.73 o 
   8  16  -1        4.67        4.01      3.87 o 
   9  16  -1       25.63        9.73      5.15 o 
  10  16  -1       93.69      117.59      8.42 o 
   1  17  -1      107.50      111.82      5.87 o 
   2  17  -1        6.38        6.93      3.78 o 
   3  17  -1        9.95        5.08      3.77 o 
   4  17  -1       83.69       83.06      5.90 o 
   5  17  -1       80.35       86.01      6.07 o 
   6  17  -1       19.82       21.95      4.87 o 
   7  17  -1        1.45        1.77      3.74 o 
   8  17  -1        1.75        4.20      3.80 o 
   9  17  -1        9.00        4.57      5.19 o 
   1  18  -1       27.80       12.90      7.30 o 
   2  18  -1       83.07       80.17     10.95 o 
   3  18  -1       28.56       23.26      5.65 o 
   4  18  -1       18.40       13.79      4.97 o 
   5  18  -1       71.52       91.55      6.45 o 
   6  18  -1        5.50        5.46      4.65 o 
   7  18  -1       67.22       78.45      6.50 o 
   1  19  -1       41.33       19.56      8.88 o 
   2  19  -1       16.00        9.95      4.14 o 
   3  19  -1       11.43       15.83      4.82 o 
   4  19  -1       61.23       55.05     12.27 o 
   5  19  -1        6.77        8.61      7.36 o 
   1  20  -1        8.78        8.45      4.51 o 
   2  20  -1        0.30       -0.10      4.30 o 
   4   0   0      622.87      621.28     11.81 o 
   6   0   0      428.10      504.49     13.38 o 
   8   0   0     3414.90     3400.41     50.42 o 
  10   0   0       35.24       42.45      8.87 o 
  12   0   0       18.65       18.00      8.05 o 
  14   0   0      138.83      144.70     10.17 o 
  16   0   0      337.40      380.16     20.88 o 
   2   1   0       31.36       24.94      1.63 o 
   3   1   0     1661.11     1561.83     12.72 o 
   4   1   0        1.10        3.10      2.67 o 
   5   1   0      753.22      787.40     12.24 o 
   6   1   0     6188.40     6452.74     62.74 o 
   7   1   0      451.40      456.41      8.72 o 
   8   1   0     1033.37     1157.70     15.02 o 
   9   1   0        5.87        3.72      2.82 o 
  10   1   0       82.65       92.46      5.41 o 
  11   1   0        5.52        7.29      4.20 o 
  12   1   0      195.32      194.88      7.59 o 
  13   1   0      107.36      110.31      6.81 o 
  14   1   0      432.37      457.76     12.91 o 
  15   1   0       35.11       33.17      6.36 o 
  16   1   0      158.62      147.50      8.41 o 
  17   1   0       13.63        9.84      6.00 o 
   1   2   0      226.68      205.45      2.59 o 
   2   2   0      188.43      166.86      2.90 o 
   3   2   0      136.08      122.51      2.91 o 
   4   2   0     1198.12     1045.54     10.38 o 
   5   2   0      115.70      110.37      4.02 o 
   6   2   0       28.61       30.36      2.91 o 
   7   2   0     1857.41     1781.21     17.21 o 
   8   2   0      125.62      107.86      4.34 o 
   9   2   0       29.36       23.09      3.58 o 
  10   2   0        0.10        2.22      3.03 o 
  11   2   0       49.26       45.20      5.08 o 
  12   2   0        0.48        2.00      4.62 o 
  13   2   0        2.23        1.27      3.81 o 
  14   2   0      169.25      184.59      8.50 o 
  15   2   0      186.27      187.15     10.98 o 
  16   2   0       48.61       47.43     13.70 o 
  17   2   0       48.05       45.75      9.04 o 
   0   3   0      102.30       97.44      4.45 o 
   1   3   0     3361.83     3218.09     33.64 o 
   2   3   0     1855.15     1788.57     13.81 o 
   3   3   0      789.76      786.00      7.53 o 
   4   3   0     1768.09     1618.68     13.86 o 
   5   3   0      102.16       92.22      3.70 o 
   6   3   0     1387.68     1399.73     13.98 o 
   7   3   0     2129.18     2209.66     20.73 o 
   8   3   0      140.44      112.70      4.66 o 
   9   3   0      369.87      406.73      8.10 o 
  10   3   0      102.06       91.90      6.16 o 
  11   3   0      107.75      102.19      5.70 o 
  12   3   0      135.27      132.18      6.74 o 
  13   3   0       77.02       74.69      6.88 o 
  14   3   0      548.64      505.22     14.70 o 
  15   3   0      125.19      132.25     10.59 o 
  16   3   0       82.35       83.25      9.93 o 
  17   3   0       39.97       29.71      8.81 o 
   0   4   0     1669.93     1589.43     19.40 o 
   1   4   0     1617.80     1429.27     12.65 o 
   2   4   0     4177.13     3952.17     30.40 o 
   3   4   0      276.82      256.63      4.30 o 
   4   4   0        7.39       17.11      2.97 o 
   5   4   0       51.19       68.99      2.86 o 
   6   4   0     2794.16     2735.11     27.90 o 
   7   4   0       45.78       62.32      4.06 o 
   8   4   0       19.64       12.06      4.26 o 
   9   4   0        0.55       -1.73      3.20 o 
  10   4   0      277.10      278.65      8.46 o 
  11   4   0        1.70        1.89      3.77 o 
  12   4   0       77.10       66.09      6.48 o 
  13   4   0       97.77      101.34      7.94 o 
  14   4   0      289.34      304.94     10.90 o 
  15   4   0        9.77       16.05      7.53 o 
  16   4   0       65.72       71.65      9.14 o 
  17   4   0        6.84        8.73      6.96 o 
   0   5   0     6779.42     6311.68     78.91 o 
   1   5   0        0.01       -0.02      1.25 o 
   2   5   0      464.49      443.85      5.29 o 
   3   5   0       89.73       82.35      3.48 o 
   4   5   0      246.11      297.00      5.43 o 
   5   5   0      368.45      435.13      5.95 o 
   6   5   0       44.60       43.57      2.81 o 
   7   5   0      394.02      442.81     10.13 o 
   8   5   0     1703.11     1734.24     20.16 o 
   9   5   0       82.30       97.23      5.37 o 
  10   5   0      571.62      581.65     13.04 o 
  11   5   0       56.50       53.91      6.65 o 
  12   5   0       10.87       23.24      6.50 o 
  13   5   0        0.12        0.64      4.04 o 
  14   5   0       59.82       55.32      9.66 o 
  15   5   0       54.18       52.03      8.19 o 
  16   5   0        2.00       -2.05      5.18 o 
  17   5   0       54.81       57.77      8.98 o 
   0   6   0      224.77      189.49      6.39 o 
   1   6   0      168.27      128.67      3.98 o 
   2   6   0     2921.43     2855.61     23.77 o 
   3   6   0     1473.54     1395.55     14.50 o 
   4   6   0      237.40      227.91      6.66 o 
   5   6   0      242.12      229.49      3.94 o 
   6   6   0     2223.45     2121.08     18.05 o 
   7   6   0      102.01      105.69      4.17 o 
   8   6   0      267.80      243.30      7.19 o 
   9   6   0     1252.68     1219.44     19.21 o 
  10   6   0      134.75      144.61      6.61 o 
  11   6   0      311.93      314.12      9.43 o 
  12   6   0       47.24       55.50      6.54 o 
  13   6   0        0.11        1.94      4.16 o 
  14   6   0      284.76      319.53     13.14 o 
  15   6   0       17.97       18.67      6.51 o 
  16   6   0        3.65        0.34      4.50 o 
   0   7   0     6288.95     6280.84     80.54 o 
   1   7   0       39.63       28.67      3.69 o 
   2   7   0      369.93      396.51      6.44 o 
   3   7   0     1449.05     1427.50     15.22 o 
   4   7   0     1651.51     1644.43     18.70 o 
   5   7   0      116.85       98.42      4.13 o 
   6   7   0      204.33      198.26      4.12 o 
   7   7   0       93.02       81.25      3.82 o 
   8   7   0     1627.82     1579.11     15.72 o 
   9   7   0      618.03      588.28     11.69 o 
  10   7   0      148.74      150.42      7.72 o 
  11   7   0      368.10      382.41     10.17 o 
  12   7   0        0.25        0.65      3.87 o 
  13   7   0       73.88       76.29      7.23 o 
  14   7   0      107.89      113.41      8.20 o 
  15   7   0        0.89        0.58      4.51 o 
  16   7   0      116.84      123.30     10.29 o 
   0   8   0     3434.42     3490.98     45.70 o 
   1   8   0      994.71     1008.75     11.79 o 
   2   8   0      674.83      645.79     11.04 o 
   3   8   0      456.18      412.44      6.02 o 
   4   8   0      752.80      737.98     10.08 o 
   5   8   0       66.43       58.99      3.93 o 
   6   8   0      395.57      415.81      6.64 o 
   7   8   0      166.39      162.61      5.75 o 
   8   8   0       38.86       34.59      3.34 o 
   9   8   0       73.09       78.39      6.12 o 
  10   8   0      198.14      195.16      6.56 o 
  11   8   0       37.96       40.10      5.45 o 
  12   8   0       87.66       99.35      7.30 o 
  13   8   0       37.01       39.21      6.26 o 
  14   8   0       60.08       69.82      7.75 o 
  15   8   0       11.77       13.32      6.65 o 
  16   8   0      111.12      108.06      9.84 o 
   0   9   0      333.09      355.53      9.37 o 
   1   9   0     1605.52     1507.15     26.16 o 
   2   9   0        0.25        2.10      2.01 o 
   3   9   0     1013.64     1067.94     11.82 o 
   4   9   0       50.09       54.19      3.62 o 
   5   9   0      418.52      392.62      8.42 o 
   6   9   0       22.88       21.80      3.33 o 
   7   9   0      669.00      666.81      9.87 o 
   8   9   0       49.92       47.29      4.66 o 
   9   9   0      310.56      328.31      7.32 o 
  10   9   0       72.71       72.49      5.18 o 
  11   9   0      139.11      151.13      7.08 o 
  12   9   0        1.62        1.75      4.11 o 
  13   9   0        3.39        4.32      4.93 o 
  14   9   0       25.14       27.73      5.73 o 
  15   9   0       74.63       90.23      7.67 o 
   0  10   0     1000.91      919.11     23.66 o 
   1  10   0        1.76        1.25      2.01 o 
   2  10   0       65.32       60.95      4.04 o 
   3  10   0      455.21      422.19      6.79 o 
   4  10   0      437.14      467.74      7.99 o 
   5  10   0      159.11      158.54      5.33 o 
   6  10   0       65.52       65.65      5.32 o 
   7  10   0       64.63       57.85      4.14 o 
   8  10   0       30.71       26.47      3.93 o 
   9  10   0       10.07       17.83      3.78 o 
  10  10   0        0.39        1.78      4.40 o 
  11  10   0      445.98      451.49     14.46 o 
  12  10   0        0.03        1.44      4.59 o 
  13  10   0      123.12      135.14     12.26 o 
  14  10   0        9.08       13.01      7.50 o 
  15  10   0       21.94       22.96      7.91 o 
   0  11   0      450.78      438.63     10.32 o 
   1  11   0        0.95        0.57      2.04 o 
   2  11   0      194.15      207.84      5.60 o 
   3  11   0      191.01      181.09      5.10 o 
   4  11   0       50.93       49.14      4.09 o 
   5  11   0       10.37       11.46      3.49 o 
   6  11   0      645.66      630.53     11.32 o 
   7  11   0       77.22       82.20      5.24 o 
   8  11   0      456.58      462.78      9.08 o 
   9  11   0        5.71       10.70      4.01 o 
  10  11   0        9.60        7.91      3.78 o 
  11  11   0        0.35        1.70      4.28 o 
  12  11   0        0.23        1.21      4.18 o 
  13  11   0       30.71       30.64     10.35 o 
  14  11   0      142.17      165.44     10.62 o 
   0  12   0      608.69      613.42     13.08 o 
   1  12   0       23.77       28.64      3.76 o 
   2  12   0        0.43        2.23      2.73 o 
   3  12   0      946.85      924.18     14.32 o 
   4  12   0       48.29       58.70      4.87 o 
   5  12   0      193.61      163.35      6.51 o 
   6  12   0      102.68       93.92      6.03 o 
   7  12   0      267.96      239.20      7.49 o 
   8  12   0        0.32        4.11      3.27 o 
   9  12   0        4.34        6.06      3.60 o 
  10  12   0       14.74       13.91      4.86 o 
  11  12   0      197.60      219.70      9.50 o 
  12  12   0       18.28       31.07      6.90 o 
  13  12   0        1.86        2.18      6.02 o 
  14  12   0        0.43        0.47      5.82 o 
   0  13   0     1862.79     1858.90     32.34 o 
   1  13   0       14.75       19.68      3.86 o 
   2  13   0       19.09       22.87      3.61 o 
   3  13   0     1631.68     1564.52     22.74 o 
   4  13   0       10.89       12.45      3.86 o 
   5  13   0      577.14      582.48     11.32 o 
   6  13   0       22.32       30.27      5.38 o 
   7  13   0       59.07       72.30      4.90 o 
   8  13   0        9.05        7.57      4.16 o 
   9  13   0        1.76        3.54      3.51 o 
  10  13   0       92.90       94.40     12.74 o 
  11  13   0       85.71       87.04      8.09 o 
  12  13   0        0.97        3.26      5.74 o 
  13  13   0       80.68       58.36     19.07 o 
   0  14   0      472.25      484.56     18.48 o 
   1  14   0      600.44      577.26      9.93 o 
   2  14   0      300.57      297.87      6.69 o 
   3  14   0      751.36      735.40     11.27 o 
   4  14   0       13.35       13.46      4.43 o 
   5  14   0      224.06      206.32      7.77 o 
   6  14   0        1.27        2.32      4.35 o 
   7  14   0      270.65      269.29      7.84 o 
   8  14   0        0.08        3.45      3.42 o 
   9  14   0      128.00      140.61      7.20 o 
  10  14   0       38.82       26.94      8.14 o 
  11  14   0      143.00      154.57      7.53 o 
  12  14   0        5.57        7.62      7.08 o 
   0  15   0       63.81       56.86      7.49 o 
   1  15   0      143.69      139.61      6.10 o 
   2  15   0        0.07        1.20      3.19 o 
   3  15   0      406.74      400.72      8.64 o 
   4  15   0       30.17       38.87      7.74 o 
   5  15   0       60.53       68.79      5.57 o 
   6  15   0       13.70       17.14      5.02 o 
   7  15   0      110.15      111.56      6.63 o 
   8  15   0        3.14        1.51      3.33 o 
   9  15   0       24.04       17.32      6.24 o 
  10  15   0        2.88        3.61      4.94 o 
  11  15   0       30.33       16.69      5.85 o 
   0  16   0      203.75      196.08      9.40 o 
   1  16   0      124.20      123.92      6.42 o 
   2  16   0        3.98        2.64      3.05 o 
   3  16   0       12.10       18.45      4.14 o 
   4  16   0        5.46        4.00      3.79 o 
   5  16   0       97.04      107.24      6.66 o 
   6  16   0       13.23       19.13      5.94 o 
   7  16   0       45.47       37.75      7.10 o 
   8  16   0       53.51       37.22     10.53 o 
   9  16   0      107.50      130.50      7.03 o 
  10  16   0        1.89        2.26      4.46 o 
   0  17   0       55.65       60.11      7.34 o 
   1  17   0       40.55       39.42      4.93 o 
   2  17   0       36.34       51.08      5.78 o 
   3  17   0      130.79      132.32      7.21 o 
   4  17   0        8.15        9.84      5.75 o 
   5  17   0       34.69       34.93      6.04 o 
   6  17   0       20.19       26.78      5.98 o 
   7  17   0       19.46       22.42      5.13 o 
   8  17   0       10.06       11.50      5.04 o 
   9  17   0       12.56        9.55      4.78 o 
   0  18   0        9.35       14.86      6.09 o 
   1  18   0        0.01        1.29      3.22 o 
   2  18   0        6.63        2.02      3.63 o 
   3  18   0      110.54      122.21      7.53 o 
   4  18   0       15.15       14.86      5.41 o 
   5  18   0      163.51      208.93     13.02 o 
   6  18   0        4.71        2.12      4.71 o 
   7  18   0        3.31        3.74      4.15 o 
   8  18   0       51.24       54.47      9.15 o 
   0  19   0       17.37       10.59     13.06 o 
   1  19   0       35.09       21.67      9.41 o 
   2  19   0        8.43        4.52      4.95 o 
   3  19   0       28.96       25.29      7.83 o 
   4  19   0        1.42        4.74      4.71 o 
   5  19   0        3.57        5.68      4.83 o 
   6  19   0       31.41       23.80      7.38 o 
   0  20   0        0.84        3.42      5.97 o 
   1  20   0        0.33        1.74      3.77 o 
   2  20   0       33.83       39.32      6.98 o 
   2   0   1     3441.78     3448.89     40.15 o 
   4   0   1     6870.88     6901.28     91.34 o 
   6   0   1      494.31      522.46     11.70 o 
   8   0   1      117.93      128.22      7.98 o 
  10   0   1     1542.47     1482.09     28.44 o 
  12   0   1      289.00      284.51     14.02 o 
  14   0   1      535.53      545.21     21.09 o 
  16   0   1       33.74       24.00      9.48 o 
   1   1   1     1435.93     1371.80     16.30 o 
   2   1   1    12378.77    11993.04    107.01 o 
   3   1   1     4259.90     4084.96     32.20 o 
   4   1   1     6405.32     6233.52     56.93 o 
   5   1   1      397.47      393.91      7.33 o 
   6   1   1      176.31      188.02      5.45 o 
   7   1   1       65.53       75.66      5.00 o 
   8   1   1       59.40       48.21      4.52 o 
   9   1   1       35.59       39.32      5.85 o 
  10   1   1      601.74      577.30     12.22 o 
  11   1   1       78.96       71.95      6.51 o 
  12   1   1      597.64      591.22     11.34 o 
  13   1   1      120.54      117.53      6.67 o 
  14   1   1       69.03       72.10      7.75 o 
  15   1   1        8.51       12.48      5.37 o 
  16   1   1       50.20       52.82      6.81 o 
  17   1   1       74.90       81.71      8.13 o 
   1   2   1      717.46      654.65      8.47 o 
   2   2   1     6621.16     6543.24     58.48 o 
   3   2   1     3476.05     3304.28     54.33 o 
   4   2   1     4997.37     5017.98     36.86 o 
   5   2   1      903.95      854.41      8.80 o 
   6   2   1      565.01      558.48      7.07 o 
   7   2   1      303.21      345.36      5.92 o 
   8   2   1       63.30       61.86      3.70 o 
   9   2   1      360.02      373.25      7.35 o 
  10   2   1     1601.34     1518.59     18.16 o 
  11   2   1      392.31      376.23      8.71 o 
  12   2   1       47.91       48.29      5.32 o 
  13   2   1       46.66       51.49      6.75 o 
  14   2   1       11.54        9.23      4.83 o 
  15   2   1       13.88       11.60      5.87 o 
  16   2   1       83.87       88.14      7.97 o 
  17   2   1        5.27       10.40      5.37 o 
   1   3   1     1830.22     1793.37     23.50 o 
   2   3   1      848.82      805.29     10.04 o 
   3   3   1     1772.39     1713.65     15.21 o 
   4   3   1     3329.66     3369.79     26.71 o 
   5   3   1      407.09      387.61      4.66 o 
   6   3   1      699.61      717.55      8.34 o 
   7   3   1      538.74      545.17      7.17 o 
   8   3   1       41.36       39.63      3.98 o 
   9   3   1       53.14       56.45      4.18 o 
  10   3   1     2181.21     2181.41     23.85 o 
  11   3   1      177.26      172.08      7.02 o 
  12   3   1       78.12       82.75      6.64 o 
  13   3   1       57.12       61.22      5.92 o 
  14   3   1        0.30        2.38      3.85 o 
  15   3   1       18.44       24.04      6.67 o 
  16   3   1       67.70       78.73      7.87 o 
  17   3   1       15.63       20.37      7.49 o 
   1   4   1     1669.31     1634.40     13.23 o 
   2   4   1       29.65       32.63      3.10 o 
   3   4   1      533.21      510.02      9.22 o 
   4   4   1     2551.74     2419.85     23.95 o 
   5   4   1      945.47     1020.12      9.86 o 
   6   4   1       52.72       54.09      2.42 o 
   7   4   1     3405.48     3492.18     38.88 o 
   8   4   1      268.23      265.37      5.43 o 
   9   4   1      232.19      252.27      6.44 o 
  10   4   1      342.21      341.83      7.63 o 
  11   4   1      220.85      216.94      6.67 o 
  12   4   1        2.90        2.07      3.33 o 
  13   4   1      121.34      122.43      6.48 o 
  14   4   1        0.45        0.55      4.74 o 
  15   4   1       57.73       59.59      7.36 o 
  16   4   1       73.11       86.99      9.08 o 
  17   4   1       53.39       66.42      8.47 o 
   1   5   1      363.55      353.50      4.22 o 
   2   5   1     4704.60     4681.27     43.15 o 
   3   5   1      131.15      118.12      4.62 o 
   4   5   1     1023.61     1007.56     11.67 o 
   5   5   1      168.99      174.67      5.62 o 
   6   5   1      191.80      172.03      3.78 o 
   7   5   1     1017.16     1012.39     11.41 o 
   8   5   1      194.32      190.05      5.86 o 
   9   5   1      440.00      432.46      9.23 o 
  10   5   1     1818.71     1761.96     22.22 o 
  11   5   1      595.26      558.16     10.87 o 
  12   5   1      176.48      170.95      7.47 o 
  13   5   1       56.77       58.45      5.91 o 
  14   5   1        1.14        4.58      4.41 o 
  15   5   1       26.67       33.60      6.44 o 
  16   5   1       57.21       53.42      8.28 o 
  17   5   1        3.08        8.02      9.81 o 
   1   6   1     1398.67     1337.94     14.92 o 
   2   6   1      713.51      726.38      9.18 o 
   3   6   1     1131.40     1136.20     13.87 o 
   4   6   1     6290.94     6213.80     59.47 o 
   5   6   1       51.11       70.85      4.01 o 
   6   6   1      184.80      207.28      5.57 o 
   7   6   1      133.66      138.71      4.21 o 
   8   6   1      579.78      560.55      8.70 o 
   9   6   1        2.74       -1.44      3.13 o 
  10   6   1      173.23      174.05      7.79 o 
  11   6   1       65.35       69.21      5.45 o 
  12   6   1      163.27      173.91      8.34 o 
  13   6   1        0.25       -1.76      4.84 o 
  14   6   1        0.71        1.80      5.18 o 
  15   6   1       39.63       37.81      8.20 o 
  16   6   1        7.61       14.83     12.72 o 
   1   7   1     2413.53     2370.80     19.75 o 
   2   7   1      126.75      173.94      3.80 o 
   3   7   1        0.68        4.47      2.39 o 
   4   7   1      856.07      920.40     12.54 o 
   5   7   1       15.75       21.56      3.34 o 
   6   7   1      521.80      548.57      9.04 o 
   7   7   1      166.65      145.60      5.15 o 
   8   7   1      314.12      302.25      8.84 o 
   9   7   1      321.33      328.66      8.97 o 
  10   7   1      274.81      277.26      9.17 o 
  11   7   1        7.26        9.37      4.22 o 
  12   7   1       92.72       79.81      6.07 o 
  13   7   1       12.20        9.07      4.81 o 
  14   7   1        2.99       -0.57      3.96 o 
  15   7   1       42.38       46.03      6.71 o 
  16   7   1       23.20       28.47     10.67 o 
   1   8   1       72.82       71.25      2.90 o 
   2   8   1      297.03      360.25      5.24 o 
   3   8   1      542.25      481.21      7.95 o 
   4   8   1     1951.33     1917.21     20.63 o 
   5   8   1      991.33     1008.32     14.21 o 
   6   8   1       58.13       69.84      4.60 o 
   7   8   1      981.73      970.89     12.42 o 
   8   8   1       53.07       45.41      5.43 o 
   9   8   1      153.10      152.81      6.21 o 
  10   8   1       87.94       79.34      7.54 o 
  11   8   1      276.17      276.94      7.41 o 
  12   8   1       38.40       41.66      5.05 o 
  13   8   1      137.29      147.00      8.13 o 
  14   8   1       20.59       15.75      4.95 o 
  15   8   1      111.96       99.89     23.97 o 
  16   8   1        0.21       -0.85      6.43 o 
   1   9   1      493.59      470.89      6.58 o 
   2   9   1       74.00       91.69      3.12 o 
   3   9   1      720.27      675.86      9.64 o 
   4   9   1     1233.61     1176.99     15.60 o 
   5   9   1      218.80      210.69      6.48 o 
   6   9   1      147.77      153.98      6.73 o 
   7   9   1      778.99      710.63     10.58 o 
   8   9   1       49.54       51.96      4.84 o 
   9   9   1       11.36       15.54      4.04 o 
  10   9   1      375.80      362.44     12.31 o 
  11   9   1      387.90      381.12     18.07 o 
  12   9   1      335.27      352.00     11.95 o 
  13   9   1      164.44      175.87     14.61 o 
  14   9   1       20.52       21.81      8.40 o 
  15   9   1       23.06       20.41      8.80 o 
   1  10   1      492.93      465.39     10.16 o 
   2  10   1      400.21      376.58      5.85 o 
   3  10   1       50.58       50.73      3.94 o 
   4  10   1       72.50       78.71      4.56 o 
   5  10   1       91.02       84.22      4.92 o 
   6  10   1      595.56      587.71     10.53 o 
   7  10   1      350.12      346.52      8.69 o 
   8  10   1       42.59       51.58      5.46 o 
   9  10   1        4.22        3.96      3.54 o 
  10  10   1      306.10      302.95      8.51 o 
  11  10   1       70.91       75.08      8.04 o 
  12  10   1       64.27       66.66     14.44 o 
  13  10   1      173.68      187.07     13.75 o 
  14  10   1        3.15        1.04      5.19 o 
  15  10   1        4.68        0.61      5.98 o 
   1  11   1      503.41      539.90     10.21 o 
   2  11   1      205.84      202.98      5.26 o 
   3  11   1       62.11       59.17      4.40 o 
   4  11   1      672.21      650.99     11.26 o 
   5  11   1       24.15       27.28      4.59 o 
   6  11   1      641.91      634.26     12.22 o 
   7  11   1     1688.12     1599.59     22.43 o 
   8  11   1      157.66      165.16      6.57 o 
   9  11   1      248.23      242.27      7.60 o 
  10  11   1       98.34       91.67      7.61 o 
  11  11   1        9.40        3.72      5.47 o 
  12  11   1      143.17      175.62     11.71 o 
  13  11   1       15.43        5.87      7.43 o 
  14  11   1        1.97       -0.16      4.74 o 
   1  12   1     1261.62     1246.37     15.06 o 
   2  12   1      908.18      903.44     11.42 o 
   3  12   1       68.82       70.24      5.20 o 
   4  12   1       58.70       67.02      5.32 o 
   5  12   1       76.36       74.08      5.45 o 
   6  12   1      227.09      234.73      8.27 o 
   7  12   1      758.41      729.19     13.95 o 
   8  12   1       56.83       62.07      5.26 o 
   9  12   1      529.62      559.53     12.13 o 
  10  12   1       62.77       56.80      8.15 o 
  11  12   1      142.17      161.85      8.24 o 
  12  12   1       25.68       23.13     12.56 o 
  13  12   1      156.18      166.96     12.00 o 
  14  12   1       12.16       13.66      7.96 o 
   1  13   1       73.13       66.61      4.51 o 
   2  13   1        9.42       11.24      3.04 o 
   3  13   1      137.65      144.05      6.53 o 
   4  13   1      101.99       87.29      6.91 o 
   5  13   1       45.48       60.17      5.66 o 
   6  13   1       47.02       39.62      5.09 o 
   7  13   1      202.54      209.80      8.65 o 
   8  13   1        1.05        2.29      3.77 o 
   9  13   1       18.33       19.04      4.68 o 
  10  13   1        5.17        2.71      4.25 o 
  11  13   1       14.19        7.72      5.26 o 
  12  13   1        7.55        6.03      7.29 o 
  13  13   1       28.83       19.79     11.53 o 
   1  14   1       63.99       58.37      5.08 o 
   2  14   1       40.92       40.61      3.84 o 
   3  14   1      181.15      185.87      7.79 o 
   4  14   1       45.27       44.26      5.09 o 
   5  14   1       30.87       29.93      5.99 o 
   6  14   1        4.35       -0.68      3.49 o 
   7  14   1       73.18       79.72      6.50 o 
   8  14   1       38.52       33.16      5.38 o 
   9  14   1       66.72       65.49     17.59 o 
  10  14   1        0.13       -1.59      4.84 o 
  11  14   1       59.57       40.72     17.70 o 
  12  14   1       26.04        0.52      7.49 o 
   1  15   1      201.08      211.02      6.01 o 
   2  15   1        4.25        4.33      3.76 o 
   3  15   1      289.75      298.41      8.53 o 
   4  15   1       40.15       43.82      5.66 o 
   5  15   1      103.59      107.42      7.05 o 
   6  15   1       26.94       24.83      5.52 o 
   7  15   1       92.74      105.21      7.75 o 
   8  15   1       20.58       17.36      5.29 o 
   9  15   1       11.99        6.71      4.59 o 
  10  15   1       13.28        6.60      5.33 o 
  11  15   1        7.20        4.20      5.74 o 
   1  16   1       18.81       25.62      3.96 o 
   2  16   1        9.97       11.88      3.63 o 
   3  16   1       38.98       31.49      5.16 o 
   4  16   1       47.78       60.65      5.86 o 
   5  16   1        8.58        9.24      4.69 o 
   6  16   1        2.42        2.73      4.28 o 
   7  16   1      220.38      224.84     10.10 o 
   8  16   1        4.67        2.31      4.20 o 
   9  16   1       25.59        0.81      4.96 o 
  10  16   1       92.66      107.29     14.11 o 
   1  17   1      108.50      128.96      6.43 o 
   2  17   1        6.00        8.88      3.55 o 
   3  17   1       10.35       12.35      6.19 o 
   4  17   1       83.85       92.07      7.60 o 
   5  17   1       79.37       93.81      7.78 o 
   6  17   1       19.54       22.07      6.17 o 
   7  17   1        1.02        0.61      5.01 o 
   8  17   1        1.97       -1.35      4.47 o 
   9  17   1        9.74        4.02      5.08 o 
   1  18   1       26.93       25.58      4.68 o 
   2  18   1       81.25       74.91      5.60 o 
   3  18   1       28.07       35.87      5.71 o 
   4  18   1       18.67       19.35      5.72 o 
   5  18   1       71.31       89.23      7.49 o 
   6  18   1        6.26        5.95      5.73 o 
   7  18   1       67.54       83.22     16.43 o 
   1  19   1       42.98       46.58      5.22 o 
   2  19   1       16.45       12.73      5.88 o 
   3  19   1       11.36       17.23      5.89 o 
   4  19   1       61.05       70.38      7.04 o 
   5  19   1        7.08        7.79      6.05 o 
   1  20   1        8.32        8.50      5.52 o 
   2  20   1        0.26        1.61      4.75 o 
   0   0   2   100158.66   109563.10   2564.49 o 
   2   0   2     8459.32     8511.42     75.91 o 
   4   0   2     2568.23     2550.36     34.36 o 
   6   0   2     2839.67     3012.59     42.62 o 
   8   0   2     1183.88     1111.07     23.56 o 
  10   0   2       99.02      110.29      9.69 o 
  12   0   2       44.59       47.66      9.29 o 
  14   0   2      377.29      386.87     18.46 o 
  16   0   2      116.62      100.95      9.90 o 
   0   1   2    15895.48    15097.45    217.95 o 
   1   1   2     5786.92     5819.36     46.88 o 
   2   1   2      887.22      855.78      8.12 o 
   3   1   2     1589.31     1544.22     12.96 o 
   4   1   2       10.09       11.37      2.91 o 
   5   1   2      762.58      764.58      9.68 o 
   6   1   2     3069.90     3098.37     31.84 o 
   7   1   2      548.90      546.39      9.01 o 
   8   1   2      673.45      696.31     12.56 o 
   9   1   2      181.68      154.11      6.68 o 
  10   1   2      155.29      158.71      7.35 o 
  11   1   2       83.73       84.09      6.86 o 
  12   1   2       88.30       83.70      7.75 o 
  13   1   2       70.03       68.71      5.57 o 
  14   1   2      249.16      265.23     10.80 o 
  15   1   2       15.35       21.11      5.44 o 
  16   1   2      103.33      109.06     11.50 o 
  17   1   2       11.29       13.18      5.07 o 
   0   2   2     6651.57     6549.02     66.23 o 
   1   2   2     2054.06     1939.37     14.38 o 
   2   2   2      869.10      818.74      8.29 o 
   3   2   2      852.65      831.16      8.64 o 
   4   2   2     1418.38     1417.73     13.49 o 
   5   2   2       24.56       25.93      3.41 o 
   6   2   2      484.77      528.68      8.82 o 
   7   2   2      336.38      313.63      7.01 o 
   8   2   2      277.79      264.64      7.07 o 
   9   2   2       45.76       60.77      5.27 o 
  10   2   2      135.18      146.30      5.78 o 
  11   2   2      114.36      112.56      5.96 o 
  12   2   2        8.04       10.89      3.73 o 
  13   2   2       26.92       31.21      4.79 o 
  14   2   2      211.13      218.50      8.16 o 
  15   2   2       42.56       44.93      6.53 o 
  16   2   2       89.33      103.29      7.55 o 
  17   2   2       27.85       27.65     11.90 o 
   0   3   2     5766.13     5613.87     47.09 o 
   1   3   2     1275.11     1186.68     13.61 o 
   2   3   2     2422.99     2332.40     18.47 o 
   3   3   2      722.80      690.50      8.04 o 
   4   3   2      135.77      131.49      3.47 o 
   5   3   2       49.75       57.49      3.22 o 
   6   3   2      621.33      575.34      6.14 o 
   7   3   2      853.89      847.73      9.32 o 
   8   3   2      420.99      422.85      7.29 o 
   9   3   2      161.20      173.70      4.54 o 
  10   3   2        0.66        2.50      2.62 o 
  11   3   2       81.18       82.48      5.94 o 
  12   3   2       71.59       77.91      6.04 o 
  13   3   2       37.51       37.23      4.80 o 
  14   3   2      353.23      348.92     10.00 o 
  15   3   2       38.84       38.49      5.70 o 
  16   3   2      129.62      122.82     20.51 o 
  17   3   2       29.24       25.88      9.13 o 
   0   4   2      934.33      865.81      9.63 o 
   1   4   2     1037.79      970.88      9.40 o 
   2   4   2     1577.68     1475.80     14.93 o 
   3   4   2      562.23      587.43      6.56 o 
   4   4   2       72.16       75.83      3.26 o 
   5   4   2       49.63       50.12      2.91 o 
   6   4   2     1781.49     1723.30     15.87 o 
   7   4   2      862.12      869.40      8.64 o 
   8   4   2      369.00      365.11      6.24 o 
   9   4   2       80.32       78.46      4.44 o 
  10   4   2      381.88      372.22      7.07 o 
  11   4   2       15.14       14.03      3.04 o 
  12   4   2       52.27       46.53      4.37 o 
  13   4   2       67.21       70.13      9.98 o 
  14   4   2      178.89      182.69      7.17 o 
  15   4   2       10.52       11.81      4.93 o 
  16   4   2       54.72       53.16      9.27 o 
   0   5   2     3536.29     3324.13     33.44 o 
   1   5   2      181.98      169.63      3.62 o 
   2   5   2      417.70      405.10      6.23 o 
   3   5   2      225.51      222.36      5.07 o 
   4   5   2      396.86      445.41      8.44 o 
   5   5   2      157.33      183.93      5.32 o 
   6   5   2      235.66      218.13      4.88 o 
   7   5   2      165.77      166.71      4.84 o 
   8   5   2      356.19      330.68      5.47 o 
   9   5   2        4.24        5.79      1.82 o 
  10   5   2      375.85      376.54      7.65 o 
  11   5   2       43.78       45.96      3.45 o 
  12   5   2       14.29       15.77      3.39 o 
  13   5   2       11.14        9.71      3.58 o 
  14   5   2      165.67      176.11      8.51 o 
  15   5   2       32.50       28.73     12.34 o 
  16   5   2        2.67        0.44      7.52 o 
   0   6   2     1430.10     1381.48     15.26 o 
   1   6   2       41.25       56.36      2.60 o 
   2   6   2      738.80      770.77      9.52 o 
   3   6   2     1105.54     1121.68     12.93 o 
   4   6   2       72.37       69.72      4.07 o 
   5   6   2      120.06      130.50      5.04 o 
   6   6   2     1070.61     1062.76     16.27 o 
   7   6   2      137.44      145.34      6.09 o 
   8   6   2      629.21      616.33     11.37 o 
   9   6   2      712.23      688.77     14.06 o 
  10   6   2       40.85       38.09      3.99 o 
  11   6   2      265.47      251.93      6.68 o 
  12   6   2       45.02       40.20      5.46 o 
  13   6   2       16.17       13.64      4.02 o 
  14   6   2      129.50      127.83     38.21 o 
  15   6   2       18.53       12.64      9.73 o 
  16   6   2        6.50        7.73      7.87 o 
   0   7   2     2336.00     2319.18     25.05 o 
   1   7   2      652.04      655.51      6.43 o 
   2   7   2      165.96      170.47      5.21 o 
   3   7   2      471.97      448.23      7.38 o 
   4   7   2      654.56      656.12     14.07 o 
   5   7   2      240.53      233.77      6.98 o 
   6   7   2      303.68      314.42      7.43 o 
   7   7   2      124.39      134.58      6.64 o 
   8   7   2     1057.25     1026.58     16.00 o 
   9   7   2      584.44      544.76     10.83 o 
  10   7   2       78.47       79.93      7.61 o 
  11   7   2      192.59      179.33     10.25 o 
  12   7   2        8.54        6.90      6.22 o 
  13   7   2       33.40       30.56      6.80 o 
  14   7   2      177.03      194.73     13.00 o 
  15   7   2       10.90        8.55      7.25 o 
  16   7   2       60.58       50.37     13.20 o 
   0   8   2     1278.83     1291.14     22.18 o 
   1   8   2      524.64      515.85      5.92 o 
   2   8   2      741.37      709.84      9.90 o 
   3   8   2      234.21      225.47      7.46 o 
   4   8   2      710.38      714.86     10.51 o 
   5   8   2      159.48      164.57      6.37 o 
   6   8   2      515.36      507.83     10.88 o 
   7   8   2      125.85      134.73      8.39 o 
   8   8   2      228.56      220.59      7.69 o 
   9   8   2       17.98       19.30      4.55 o 
  10   8   2       58.21       64.22      9.49 o 
  11   8   2       37.16       35.93      6.63 o 
  12   8   2       61.22       58.65     22.21 o 
  13   8   2       13.54        8.77      6.51 o 
  14   8   2       53.89       40.74     12.95 o 
  15   8   2       14.29       16.13      9.55 o 
   0   9   2      632.77      611.42      9.19 o 
   1   9   2      319.08      292.39      4.23 o 
   2   9   2      165.42      149.88      5.49 o 
   3   9   2      789.52      786.73     11.13 o 
   4   9   2      123.56      125.20      6.49 o 
   5   9   2      415.18      403.42      8.43 o 
   6   9   2       14.13       14.86      4.07 o 
   7   9   2      204.69      194.41      7.25 o 
   8   9   2       13.30       16.73      4.40 o 
   9   9   2      101.64      111.17      6.56 o 
  10   9   2       17.94       21.31      4.95 o 
  11   9   2      147.16      149.10     10.81 o 
  12   9   2       19.47       11.80      7.72 o 
  13   9   2        5.66        1.13      5.64 o 
  14   9   2       25.98       12.92      8.24 o 
  15   9   2       19.83       20.17      8.48 o 
   0  10   2      691.82      672.44     11.36 o 
   1  10   2      287.53      300.31      4.69 o 
   2  10   2      172.18      157.27      5.76 o 
   3  10   2      746.31      723.48     11.03 o 
   4  10   2      321.56      326.88      7.64 o 
   5  10   2      150.88      146.99      6.13 o 
   6  10   2      173.48      176.89      6.93 o 
   7  10   2      300.35      300.73      9.30 o 
   8  10   2       33.43       35.47      5.96 o 
   9  10   2       80.76       73.69      6.35 o 
  10  10   2       21.84       23.01      5.19 o 
  11  10   2      398.47      436.16     19.79 o 
  12  10   2       31.32       22.96     12.73 o 
  13  10   2       81.54       46.77     21.78 o 
  14  10   2       39.86       20.04      9.41 o 
   0  11   2      640.71      643.70     10.75 o 
   1  11   2       26.19       31.07      2.35 o 
   2  11   2       66.72       67.68      4.41 o 
   3  11   2      172.32      159.98      6.14 o 
   4  11   2      106.92      120.62      5.96 o 
   5  11   2        0.63        1.89      3.30 o 
   6  11   2       67.05       67.36      5.82 o 
   7  11   2      131.98      141.82      7.96 o 
   8  11   2       38.14       34.99      6.15 o 
   9  11   2        7.58        6.29      4.31 o 
  10  11   2       15.56       13.01      5.24 o 
  11  11   2       38.92       21.41      9.49 o 
  12  11   2        4.52        4.12      6.56 o 
  13  11   2       25.02       24.20     11.47 o 
  14  11   2       46.97       25.88     16.48 o 
   0  12   2      626.51      643.20     17.92 o 
   1  12   2      117.43      115.88      3.72 o 
   2  12   2       26.17       23.42      3.83 o 
   3  12   2      781.46      782.97     13.08 o 
   4  12   2       56.67       53.27      5.24 o 
   5  12   2      159.35      150.65      6.64 o 
   6  12   2       73.33       80.97      6.44 o 
   7  12   2       86.17       81.72      7.29 o 
   8  12   2       37.41       34.48      5.68 o 
   9  12   2       47.18       48.04      7.05 o 
  10  12   2       21.26       12.06      5.82 o 
  11  12   2       61.31       55.31     16.84 o 
  12  12   2        1.91        3.03      5.79 o 
  13  12   2       17.32       15.54     10.41 o 
   0  13   2     1016.51     1059.08     23.49 o 
   1  13   2       46.23       51.07      4.23 o 
   2  13   2        4.00        7.48      3.17 o 
   3  13   2     1105.66     1057.87     28.67 o 
   4  13   2       57.08       54.68      5.51 o 
   5  13   2      279.63      295.98     13.10 o 
   6  13   2       87.73       92.87      6.45 o 
   7  13   2       10.72       13.76      5.37 o 
   8  13   2       29.06       18.06      5.62 o 
   9  13   2       15.07        6.54      5.61 o 
  10  13   2      118.97      127.43     14.46 o 
  11  13   2       90.74      103.83      7.86 o 
  12  13   2        1.84        1.49      4.74 o 
  13  13   2       58.42       58.58     25.88 o 
   0  14   2       51.37       54.09      6.35 o 
   1  14   2      309.81      312.09      6.77 o 
   2  14   2      291.31      286.23      8.07 o 
   3  14   2      665.98      669.10     12.25 o 
   4  14   2       84.17       86.15      6.79 o 
   5  14   2      258.47      250.21      9.08 o 
   6  14   2        9.19       10.72      5.29 o 
   7  14   2      108.68      114.15      8.02 o 
   8  14   2       19.25       18.41      6.43 o 
   9  14   2       46.04       13.41      9.49 o 
  10  14   2        0.54       -0.63      4.42 o 
  11  14   2       72.81       32.90     19.64 o 
  12  14   2       28.48        1.18      7.54 o 
   0  15   2       27.39       20.80      4.40 o 
   1  15   2      229.87      238.86      5.99 o 
   2  15   2       34.32       30.33      5.82 o 
   3  15   2      302.25      311.14      9.09 o 
   4  15   2       13.96       23.34      4.92 o 
   5  15   2       50.44       53.52      6.27 o 
   6  15   2       12.77       10.36      5.38 o 
   7  15   2       75.02       71.44     14.42 o 
   8  15   2        2.75       -0.58      5.01 o 
   9  15   2       31.13        0.82      5.50 o 
  10  15   2        5.70        1.92      5.11 o 
  11  15   2       53.42        2.71      6.41 o 
   0  16   2       77.48       80.65      8.09 o 
   1  16   2       46.12       50.73      4.37 o 
   2  16   2       18.84       23.43      5.00 o 
   3  16   2       17.93       21.53      5.15 o 
   4  16   2        4.00        8.74      4.49 o 
   5  16   2       75.75       92.67      8.61 o 
   6  16   2       20.79       20.02      5.69 o 
   7  16   2       13.50       12.82      5.94 o 
   8  16   2       43.05       12.76     10.21 o 
   9  16   2       55.49        0.83      6.44 o 
  10  16   2       11.98        0.94      5.57 o 
   0  17   2       34.06       39.36      5.37 o 
   1  17   2       60.11       66.55      5.01 o 
   2  17   2       37.17       47.99      5.63 o 
   3  17   2      113.86      122.62      7.17 o 
   4  17   2        0.64        2.20      5.63 o 
   5  17   2       56.55       63.69      9.81 o 
   6  17   2       26.00       26.76      7.18 o 
   7  17   2       36.06       27.06     11.08 o 
   8  17   2       14.15        7.85      6.07 o 
   0  18   2        9.83       17.17      9.24 o 
   1  18   2        8.16       14.20      4.75 o 
   2  18   2        5.81        9.35      4.28 o 
   3  18   2      103.95      131.71      9.67 o 
   4  18   2       13.87       16.93      5.63 o 
   5  18   2      104.63      134.48     12.19 o 
   6  18   2        5.63        3.70      6.29 o 
   7  18   2        2.27        4.33      5.17 o 
   0  19   2       13.21       23.38     10.37 o 
   1  19   2        8.69       12.10      7.79 o 
   2  19   2        9.46       11.48      7.23 o 
   3  19   2       21.26       23.06      8.28 o 
   4  19   2        3.11        1.20      4.62 o 
   2   0   3      353.30      363.80      5.78 o 
   4   0   3     3120.21     3223.21     30.31 o 
   6   0   3      618.26      676.94     13.99 o 
   8   0   3      111.99      113.41      7.78 o 
  10   0   3      598.18      536.58     16.52 o 
  12   0   3      244.22      245.21     14.02 o 
  14   0   3       42.44       53.54     11.44 o 
  16   0   3       42.95       41.17     12.22 o 
   1   1   3     1874.97     1930.73     13.95 o 
   2   1   3     1222.97     1261.69     10.03 o 
   3   1   3      236.25      247.59      3.38 o 
   4   1   3      417.30      404.49      4.96 o 
   5   1   3      298.84      309.46      4.21 o 
   6   1   3      429.78      415.78      7.55 o 
   7   1   3      230.04      233.79      6.28 o 
   8   1   3        7.94       10.15      3.90 o 
   9   1   3      137.39      129.47      6.52 o 
  10   1   3      906.20      885.23     15.97 o 
  11   1   3      277.57      278.57      9.38 o 
  12   1   3       96.18       96.68      8.24 o 
  13   1   3        8.38        5.35      3.45 o 
  14   1   3       45.21       46.44      5.32 o 
  15   1   3       18.80       21.70      5.08 o 
  16   1   3       44.92       53.26      9.21 o 
   1   2   3       10.12       12.89      1.68 o 
   2   2   3      532.95      506.25      5.35 o 
   3   2   3     1764.84     1671.31     12.28 o 
   4   2   3     4223.26     4249.78     37.24 o 
   5   2   3      332.77      352.16      4.48 o 
   6   2   3      220.09      213.36      3.68 o 
   7   2   3      638.64      628.75     10.65 o 
   8   2   3        4.74        5.43      3.71 o 
   9   2   3      100.86      110.52      6.68 o 
  10   2   3      720.47      684.94     14.90 o 
  11   2   3      166.03      161.71      5.27 o 
  12   2   3      286.02      286.69      8.01 o 
  13   2   3       99.19      101.77      6.67 o 
  14   2   3       12.04       11.47      4.24 o 
  15   2   3        8.89        8.71      6.80 o 
  16   2   3       40.54       43.18     10.13 o 
   1   3   3      338.28      332.78      3.63 o 
   2   3   3      122.82      128.33      3.20 o 
   3   3   3      939.98      909.38      8.58 o 
   4   3   3     2720.56     2640.58     23.18 o 
   5   3   3      143.56      136.06      4.13 o 
   6   3   3       48.48       50.77      3.40 o 
   7   3   3      258.47      286.12      6.35 o 
   8   3   3       95.50       90.01      6.09 o 
   9   3   3       90.57       96.41      4.26 o 
  10   3   3      603.51      592.51      8.45 o 
  11   3   3       70.10       77.91      3.50 o 
  12   3   3       36.51       30.56      5.18 o 
  13   3   3       67.60       56.93      8.45 o 
  14   3   3       44.68       35.88     10.50 o 
  15   3   3       10.04        8.20      7.41 o 
  16   3   3       47.31       54.79      9.41 o 
   1   4   3      779.84      786.38      6.78 o 
   2   4   3       50.89       53.11      1.70 o 
   3   4   3     1253.74     1277.18     11.93 o 
   4   4   3      505.32      466.25      6.01 o 
   5   4   3       86.22       66.92      3.70 o 
   6   4   3      119.98      123.12      4.49 o 
   7   4   3     1125.09     1130.52     13.17 o 
   8   4   3      145.59      152.79      5.88 o 
   9   4   3       25.51       22.46      4.37 o 
  10   4   3      593.64      592.09     11.90 o 
  11   4   3       29.15       28.61      2.62 o 
  12   4   3       12.20       11.18      2.03 o 
  13   4   3       86.59       91.83     12.55 o 
  14   4   3        1.95       -0.33      5.36 o 
  15   4   3       30.71       24.83      8.78 o 
  16   4   3       23.28       25.43      9.03 o 
   1   5   3       78.85       70.36      2.57 o 
   2   5   3     1055.72     1109.66     12.27 o 
   3   5   3      127.32      107.54      4.93 o 
   4   5   3     1332.75     1259.41     13.16 o 
   5   5   3      375.81      372.56      6.46 o 
   6   5   3      281.96      274.77      5.72 o 
   7   5   3      356.37      332.98      6.76 o 
   8   5   3      136.24      154.84      5.71 o 
   9   5   3      207.83      219.58      9.27 o 
  10   5   3      640.37      600.81     11.05 o 
  11   5   3      242.96      236.96      7.98 o 
  12   5   3       83.08       94.92      7.61 o 
  13   5   3       44.36       30.08      9.48 o 
  14   5   3       10.92       10.95      5.75 o 
  15   5   3       19.73       17.02      7.80 o 
  16   5   3       52.10       44.90     13.14 o 
   1   6   3      499.66      497.06      6.27 o 
   2   6   3      463.77      442.32      7.49 o 
   3   6   3      805.62      802.62     11.13 o 
   4   6   3      786.53      732.90     12.01 o 
   5   6   3       97.63      106.90      5.04 o 
   6   6   3      169.82      185.44      6.37 o 
   7   6   3       82.19       83.77      5.93 o 
   8   6   3      308.27      305.44      6.57 o 
   9   6   3       12.12       14.27      4.18 o 
  10   6   3      585.27      574.09     10.79 o 
  11   6   3       56.03       44.40      5.76 o 
  12   6   3       92.57       68.34     28.37 o 
  13   6   3        9.31        4.52      6.15 o 
  14   6   3        1.07        2.17      6.83 o 
  15   6   3        3.96        1.38      6.73 o 
   1   7   3      484.52      498.50      6.83 o 
   2   7   3       12.36       11.40      2.16 o 
   3   7   3      419.56      408.60     10.01 o 
   4   7   3      759.87      752.61     13.37 o 
   5   7   3      269.25      273.47      7.94 o 
   6   7   3      288.79      293.77      9.39 o 
   7   7   3      209.27      205.61      7.44 o 
   8   7   3      222.89      226.23      7.38 o 
   9   7   3      127.12      126.85      7.67 o 
  10   7   3        3.47        7.58      6.72 o 
  11   7   3       75.76       81.86      7.78 o 
  12   7   3      115.32      112.17      9.10 o 
  13   7   3       16.01        7.16      6.80 o 
  14   7   3        0.41       -2.97      6.31 o 
  15   7   3       35.22       31.62      9.74 o 
   1   8   3      334.67      350.89      6.32 o 
   2   8   3       39.11       49.61      3.87 o 
   3   8   3       86.85       84.86      4.16 o 
   4   8   3       83.56       91.74      5.85 o 
   5   8   3      449.63      438.12      9.31 o 
   6   8   3      195.83      192.41      7.34 o 
   7   8   3      338.66      342.24     11.66 o 
   8   8   3       34.85       35.14      5.92 o 
   9   8   3      224.42      229.76      9.03 o 
  10   8   3      295.33      266.14     12.53 o 
  11   8   3       45.35       21.41     13.68 o 
  12   8   3        4.76        3.06      6.51 o 
  13   8   3       86.86       68.44     30.23 o 
  14   8   3        2.86       -1.16      5.93 o 
  15   8   3       57.69       48.18     15.86 o 
   1   9   3      443.15      458.28      7.42 o 
   2   9   3      201.80      198.90      6.41 o 
   3   9   3      441.68      429.31      9.53 o 
   4   9   3      463.19      456.79      9.36 o 
   5   9   3      191.98      197.99      8.32 o 
   6   9   3      238.51      247.43     10.38 o 
   7   9   3      728.15      715.15     15.03 o 
   8   9   3        3.25        4.97      4.07 o 
   9   9   3        2.88        3.84      3.99 o 
  10   9   3      237.81      232.27      8.69 o 
  11   9   3      153.26      139.38     13.05 o 
  12   9   3      118.11      111.64     39.41 o 
  13   9   3       39.98       28.60     14.64 o 
  14   9   3       16.35        8.90      8.46 o 
   1  10   3      388.17      415.83      7.29 o 
   2  10   3      406.38      395.90      7.47 o 
   3  10   3      320.17      309.40      7.24 o 
   4  10   3      276.30      265.19      7.59 o 
   5  10   3      121.77      129.22      6.39 o 
   6  10   3      156.91      150.14      7.61 o 
   7  10   3      416.08      401.19     13.39 o 
   8  10   3       11.17       12.75      4.98 o 
   9  10   3       21.03       22.45      5.13 o 
  10  10   3       70.08       60.33     17.60 o 
  11  10   3       45.85       23.91     11.76 o 
  12  10   3      143.42      163.49     10.83 o 
  13  10   3       42.95       26.21     12.92 o 
  14  10   3        0.42       -1.31      5.45 o 
   1  11   3      325.79      339.58      6.49 o 
   2  11   3       35.22       40.99      4.75 o 
   3  11   3      108.39      106.71      6.69 o 
   4  11   3      318.70      318.71      8.05 o 
   5  11   3       20.79       18.93      4.37 o 
   6  11   3      120.36      119.59      7.57 o 
   7  11   3      898.86      896.80     23.24 o 
   8  11   3       17.36       15.97      5.90 o 
   9  11   3      127.69      136.85      7.75 o 
  10  11   3       81.27       89.82     12.59 o 
  11  11   3        5.48        3.86      5.41 o 
  12  11   3       88.26      103.96     12.86 o 
  13  11   3       31.78       17.79     10.91 o 
   1  12   3      599.01      622.17     10.74 o 
   2  12   3      189.25      194.74      5.61 o 
   3  12   3      161.98      161.81      6.05 o 
   4  12   3      178.88      185.79      8.45 o 
   5  12   3       12.21       13.26      4.91 o 
   6  12   3       76.67       85.69      7.71 o 
   7  12   3      315.61      309.62      9.67 o 
   8  12   3       24.57       17.81      5.92 o 
   9  12   3      105.70      121.19      7.50 o 
  10  12   3       15.63        3.95      5.61 o 
  11  12   3       30.46       13.45      7.66 o 
  12  12   3       50.52       31.42     19.24 o 
  13  12   3      130.78      108.30     25.10 o 
   1  13   3      104.86      101.84      4.37 o 
   2  13   3       81.63       85.46      4.63 o 
   3  13   3       23.23       21.29      4.30 o 
   4  13   3       26.02       20.20      5.43 o 
   5  13   3       45.15       43.57      6.32 o 
   6  13   3      169.39      175.89      9.74 o 
   7  13   3       62.60       58.11      9.69 o 
   8  13   3        8.10        1.82      5.01 o 
   9  13   3       89.46       94.77      8.23 o 
  10  13   3       22.40        6.73      5.93 o 
  11  13   3       13.22        2.43      6.28 o 
  12  13   3       24.36       10.29      6.75 o 
   1  14   3       65.81       61.74      5.48 o 
   2  14   3       73.86       73.12      4.68 o 
   3  14   3      110.43      124.32      6.44 o 
   4  14   3       25.41       23.39      4.90 o 
   5  14   3       30.69       22.27      6.38 o 
   6  14   3        7.36        8.62      5.40 o 
   7  14   3       83.87       85.27     28.57 o 
   8  14   3       20.20        6.61      5.67 o 
   9  14   3       18.20        4.60      6.43 o 
  10  14   3        2.37        0.12      5.20 o 
  11  14   3       25.40        8.26      6.10 o 
   1  15   3      133.15      149.67      6.60 o 
   2  15   3        5.31        7.10      3.42 o 
   3  15   3       37.07       43.45      5.52 o 
   4  15   3       22.72       25.89      6.45 o 
   5  15   3       15.84        2.75      5.68 o 
   6  15   3       18.52       10.07      6.37 o 
   7  15   3      117.58      129.11      9.17 o 
   8  15   3       20.46       11.22      6.74 o 
   9  15   3       33.24       14.88     11.01 o 
  10  15   3       16.52        3.63      5.36 o 
   1  16   3       51.28       47.06     12.83 o 
   2  16   3        8.31        8.78      3.71 o 
   3  16   3       72.67       75.15     14.04 o 
   4  16   3       54.93       55.67     11.15 o 
   5  16   3       23.22       24.82      6.91 o 
   6  16   3        6.02        4.66      6.03 o 
   7  16   3       97.82      117.13      8.60 o 
   8  16   3        7.48        4.99      7.07 o 
   9  16   3        8.35       -0.44      5.89 o 
   1  17   3        7.49       10.11      7.14 o 
   2  17   3        2.72        2.99      5.72 o 
   3  17   3       11.79       10.09      7.66 o 
   4  17   3       17.92       16.33      5.21 o 
   5  17   3       26.75       18.32      8.08 o 
   6  17   3       17.59       14.49      7.02 o 
   7  17   3       12.11        7.45      5.70 o 
   1  18   3       52.08       60.12      9.66 o 
   2  18   3       29.94       31.26      8.09 o 
   3  18   3       17.56       17.09      7.77 o 
   4  18   3       53.37       41.45     14.13 o 
   5  18   3       23.51       16.43      8.64 o 
   1  19   3       16.77       16.76      8.50 o 
   2  19   3       12.06       12.23      7.51 o 
   0   0   4     7592.82     8049.37    162.95 o 
   2   0   4      701.76      705.14      9.88 o 
   4   0   4      460.45      480.10      7.84 o 
   6   0   4     2021.07     2156.53     23.64 o 
   8   0   4      769.51      748.83     12.10 o 
  10   0   4       47.74       44.28      8.28 o 
  12   0   4        2.90        6.56      7.79 o 
  14   0   4      354.88      325.57     18.10 o 
  16   0   4       33.36       30.04     12.51 o 
   0   1   4     7046.31     6921.40     66.35 o 
   1   1   4      202.96      222.98      4.30 o 
   2   1   4      274.44      288.99      4.18 o 
   3   1   4      225.95      213.87      3.97 o 
   4   1   4       93.25       92.55      3.18 o 
   5   1   4       92.11       89.98      2.58 o 
   6   1   4      369.30      382.23      5.35 o 
   7   1   4       76.87       79.56      3.16 o 
   8   1   4      377.06      386.59      6.49 o 
   9   1   4       41.67       42.18      3.94 o 
  10   1   4       23.26       25.95      5.19 o 
  11   1   4       43.86       35.34      7.34 o 
  12   1   4       22.20       10.28      5.88 o 
  13   1   4       18.30       15.97      3.92 o 
  14   1   4       33.00       23.28      7.61 o 
  15   1   4        9.13        8.33      7.00 o 
  16   1   4       52.67       60.73     10.19 o 
   0   2   4      854.11      870.65     18.52 o 
   1   2   4     1543.52     1471.45     14.26 o 
   2   2   4      205.82      198.30      3.79 o 
   3   2   4       40.07       43.37      2.28 o 
   4   2   4      766.50      778.13      7.16 o 
   5   2   4        1.46        3.46      1.16 o 
   6   2   4      228.98      215.20      3.64 o 
   7   2   4      503.33      484.89      5.72 o 
   8   2   4      129.35      124.76      3.19 o 
   9   2   4      154.14      160.66      3.88 o 
  10   2   4       36.93       35.56      1.76 o 
  11   2   4       18.35       14.83      1.78 o 
  12   2   4       17.26       13.27      3.74 o 
  13   2   4       23.19       21.20      8.10 o 
  14   2   4      145.81      160.86     11.00 o 
  15   2   4        2.55       -0.25      6.06 o 
   0   3   4     3098.39     3259.22     36.60 o 
   1   3   4      596.85      582.26      6.89 o 
   2   3   4      608.43      598.78      6.16 o 
   3   3   4      433.22      412.66      5.10 o 
   4   3   4      117.17      109.94      4.14 o 
   5   3   4      157.54      173.54      4.48 o 
   6   3   4      398.11      388.08      6.23 o 
   7   3   4      106.44      112.74      5.61 o 
   8   3   4      278.42      274.57      7.65 o 
   9   3   4       88.18       98.30      5.68 o 
  10   3   4        7.95        9.89      5.10 o 
  11   3   4       37.59       28.24      5.48 o 
  12   3   4       34.72       21.54      7.94 o 
  13   3   4        2.31        2.53      4.80 o 
  14   3   4      149.73      146.15      9.21 o 
  15   3   4        4.35        3.22      5.72 o 
   0   4   4      698.46      658.00      7.92 o 
   1   4   4      114.90      115.02      2.70 o 
   2   4   4       97.90       93.26      2.18 o 
   3   4   4      248.30      261.02      4.01 o 
   4   4   4       60.43       60.54      2.72 o 
   5   4   4       30.72       37.37      3.26 o 
   6   4   4      355.51      331.48      7.39 o 
   7   4   4      271.25      283.25      6.25 o 
   8   4   4      626.57      635.43     10.92 o 
   9   4   4       14.45       14.06      4.21 o 
  10   4   4      241.42      230.65      7.71 o 
  11   4   4        0.25        1.99      3.77 o 
  12   4   4       20.83       11.68      5.26 o 
  13   4   4       16.98        2.99      5.54 o 
  14   4   4       68.50       38.69     13.32 o 
  15   4   4        6.62       12.93      6.65 o 
   0   5   4      709.53      737.99      9.14 o 
   1   5   4      223.86      205.87      2.86 o 
   2   5   4      303.84      295.27      3.32 o 
   3   5   4       60.24       56.46      3.17 o 
   4   5   4       25.71       32.21      2.47 o 
   5   5   4        1.45        1.47      1.68 o 
   6   5   4      351.18      352.87      7.07 o 
   7   5   4       56.74       45.57      4.04 o 
   8   5   4       29.62       34.75      4.25 o 
   9   5   4       27.68       26.49      4.30 o 
  10   5   4       37.23       37.09      5.11 o 
  11   5   4       28.13       20.71      6.64 o 
  12   5   4       18.80        9.66      5.05 o 
  13   5   4       22.52       12.23      6.38 o 
  14   5   4      136.45      141.86     20.77 o 
  15   5   4        8.47       11.47      6.78 o 
   0   6   4      850.63      776.04     15.56 o 
   1   6   4      149.23      150.08      3.53 o 
   2   6   4       66.13       70.91      2.92 o 
   3   6   4      474.41      476.31      7.87 o 
   4   6   4       10.07        8.58      3.07 o 
   5   6   4       10.04       13.89      3.97 o 
   6   6   4      102.97      109.57      4.43 o 
   7   6   4       63.48       58.63      3.75 o 
   8   6   4      347.59      342.82      7.38 o 
   9   6   4      313.07      307.24      8.40 o 
  10   6   4        0.52        0.51      3.68 o 
  11   6   4       93.77       99.50      7.14 o 
  12   6   4       27.74       19.68      9.29 o 
  13   6   4        9.79        6.30      4.95 o 
  14   6   4       18.46        3.39      7.10 o 
  15   6   4        2.53        1.01      6.82 o 
   0   7   4      108.58      103.67      8.53 o 
   1   7   4       64.94       64.64      2.02 o 
   2   7   4       67.28       64.15      2.65 o 
   3   7   4      202.31      201.07      5.17 o 
   4   7   4      144.31      150.70      5.97 o 
   5   7   4      109.92      116.31      6.75 o 
   6   7   4      327.69      333.60      8.66 o 
   7   7   4       19.08       25.94      5.10 o 
   8   7   4      188.94      174.88      9.03 o 
   9   7   4      204.09      197.60      8.03 o 
  10   7   4       11.59       10.00      5.92 o 
  11   7   4       37.40       22.96     12.82 o 
  12   7   4       35.35       11.73     10.44 o 
  13   7   4        0.79        3.41      6.43 o 
  14   7   4      138.33      150.19     11.75 o 
   0   8   4      405.45      402.21     13.89 o 
   1   8   4      118.55      112.60      2.13 o 
   2   8   4       56.56       59.27      3.87 o 
   3   8   4       86.41       88.41      4.58 o 
   4   8   4      193.15      202.71      6.32 o 
   5   8   4       56.27       67.04      5.12 o 
   6   8   4      246.67      251.07      9.10 o 
   7   8   4      109.57      115.91      7.79 o 
   8   8   4      131.68      130.60      8.48 o 
   9   8   4       33.59       27.65      6.43 o 
  10   8   4       12.62        5.77      5.69 o 
  11   8   4       51.25       38.71     17.19 o 
  12   8   4       12.95        1.40      6.63 o 
  13   8   4        8.45        0.94      6.58 o 
  14   8   4       11.52        1.21      7.66 o 
   0   9   4      656.68      720.32     19.41 o 
   1   9   4      261.52      245.74      8.11 o 
   2   9   4       80.50       77.04      3.30 o 
   3   9   4      253.91      255.60      7.21 o 
   4   9   4      235.45      232.82      6.50 o 
   5   9   4      204.49      206.45      8.35 o 
   6   9   4       37.05       33.53      5.37 o 
   7   9   4      239.56      244.59      8.58 o 
   8   9   4       20.40       14.48      7.46 o 
   9   9   4        2.53        0.19      4.77 o 
  10   9   4       32.61       32.42     10.79 o 
  11   9   4       70.25       40.74     21.03 o 
  12   9   4       11.64        7.33      6.92 o 
  13   9   4       14.72       10.19      7.37 o 
  14   9   4        8.15        4.00     13.96 o 
   0  10   4        3.90        4.76      8.98 o 
   1  10   4      116.38      117.44      7.63 o 
   2  10   4       86.89       96.13      5.03 o 
   3  10   4      418.02      421.98      7.88 o 
   4  10   4       74.73       83.18      4.88 o 
   5  10   4       38.70       42.39      4.86 o 
   6  10   4       22.70       22.73      5.20 o 
   7  10   4        0.73       -0.19      4.27 o 
   8  10   4        8.54       13.07      5.10 o 
   9  10   4        4.81        5.57      6.86 o 
  10  10   4        7.47        7.20      5.91 o 
  11  10   4      124.76      143.75     11.25 o 
  12  10   4       21.41        7.57      8.14 o 
  13  10   4       32.83       16.36     11.52 o 
   0  11   4      797.88      796.81     23.31 o 
   1  11   4       27.15       27.63      7.38 o 
   2  11   4       24.98       23.15      2.43 o 
   3  11   4      168.13      168.47      6.07 o 
   4  11   4      129.17      132.83      7.01 o 
   5  11   4        7.92        9.19      3.99 o 
   6  11   4        7.51        5.10      5.23 o 
   7  11   4       62.50       75.91      7.57 o 
   8  11   4       37.15       32.01      9.04 o 
   9  11   4        3.96        7.09      6.52 o 
  10  11   4       28.11       13.01      7.48 o 
  11  11   4       54.77       31.13     14.63 o 
  12  11   4       18.30       15.88      7.73 o 
   0  12   4      120.03      139.06     12.22 o 
   1  12   4      122.78      121.27      8.60 o 
   2  12   4       16.90       17.69      3.46 o 
   3  12   4      405.25      412.24      8.73 o 
   4  12   4       40.90       36.37      4.42 o 
   5  12   4       30.24       35.86      4.95 o 
   6  12   4       17.05       17.05      5.02 o 
   7  12   4        7.15        3.42      4.70 o 
   8  12   4       45.59       29.31     12.34 o 
   9  12   4       25.10       22.90      8.31 o 
  10  12   4        7.62        1.91      5.19 o 
  11  12   4       19.20        6.06      5.99 o 
  12  12   4        0.03        0.39      6.17 o 
   0  13   4       36.63       41.48     10.36 o 
   1  13   4      143.25      144.42      9.49 o 
   2  13   4       11.47        8.77      3.13 o 
   3  13   4      519.24      527.84     11.67 o 
   4  13   4       14.21       15.88      5.23 o 
   5  13   4       68.73       67.29     22.00 o 
   6  13   4        7.72        5.89      4.53 o 
   7  13   4       19.43       11.04      6.00 o 
   8  13   4        6.27        2.39      4.99 o 
   9  13   4       19.56       19.87      9.09 o 
  10  13   4       19.03        7.16      6.09 o 
  11  13   4       47.14       16.50     10.02 o 
   0  14   4       95.57       94.09     17.62 o 
   1  14   4       83.00       83.91     29.31 o 
   2  14   4       39.34       29.97      7.62 o 
   3  14   4      346.79      352.60      8.45 o 
   4  14   4       48.30       44.07     11.83 o 
   5  14   4      129.88      130.79     16.74 o 
   6  14   4        2.65        0.98      2.85 o 
   7  14   4       54.78       39.78     19.49 o 
   8  14   4       14.41       13.32      6.12 o 
   9  14   4       10.68        4.48      7.28 o 
  10  14   4       12.58        1.79      6.06 o 
   0  15   4        9.84        8.59      9.68 o 
   1  15   4      119.49      115.83     21.85 o 
   2  15   4       52.68       35.18     18.89 o 
   3  15   4       94.51      115.54      9.93 o 
   4  15   4        5.29        2.02      3.32 o 
   5  15   4       16.14        9.36      5.78 o 
   6  15   4       10.05        3.76      7.79 o 
   7  15   4        3.50        3.76      6.21 o 
   8  15   4        0.41       -1.73      4.39 o 
   9  15   4       24.75        9.65      9.27 o 
   0  16   4        7.03        1.53      9.28 o 
   1  16   4        4.01        2.93      6.91 o 
   2  16   4       19.11        7.75      8.28 o 
   3  16   4       19.31       12.41      8.36 o 
   4  16   4       43.36       27.37     13.86 o 
   5  16   4       31.36       19.77     10.77 o 
   6  16   4       25.14        9.69     10.05 o 
   7  16   4        3.27        5.29      5.38 o 
   0  17   4        9.51        8.22     22.18 o 
   1  17   4       39.85       27.87     12.74 o 
   2  17   4       12.61        6.37      7.98 o 
   3  17   4       87.03       93.63     21.85 o 
   4  17   4        5.25        2.30      6.38 o 
   5  17   4       51.19       28.92     14.24 o 
   6  17   4       16.98       11.75      8.53 o 
   0  18   4        0.43        4.86      9.77 o 
   1  18   4        6.89        8.34      7.36 o 
   2  18   4       10.39        5.28      8.12 o 
   3  18   4       61.55       39.00     20.72 o 
   2   0   5      375.08      406.89      8.69 o 
   4   0   5      644.04      666.93     11.03 o 
   6   0   5      507.41      516.22      9.43 o 
   8   0   5       13.61       15.16      3.30 o 
  10   0   5      195.07      200.38      7.39 o 
  12   0   5      215.30      218.81     22.72 o 
  14   0   5       24.74       12.90     11.76 o 
   1   1   5      382.85      407.27      5.51 o 
   2   1   5       41.27       50.22      3.09 o 
   3   1   5      101.51      107.78      3.12 o 
   4   1   5      107.93      104.56      3.15 o 
   5   1   5       29.78       32.98      2.81 o 
   6   1   5      109.95      112.66      3.08 o 
   7   1   5       97.27       95.86      3.22 o 
   8   1   5       11.03       15.15      2.13 o 
   9   1   5       68.86       67.55      3.22 o 
  10   1   5      398.23      401.60      6.21 o 
  11   1   5       25.96       22.64      5.43 o 
  12   1   5       22.01        9.93      4.95 o 
  13   1   5        6.73        2.74      5.06 o 
  14   1   5       28.29       19.01      7.04 o 
  15   1   5        2.06        1.21      5.68 o 
   1   2   5       13.12       14.20      2.33 o 
   2   2   5      184.39      191.73      4.93 o 
   3   2   5      249.34      237.70      4.76 o 
   4   2   5      609.70      599.95      7.14 o 
   5   2   5       98.50       99.66      2.94 o 
   6   2   5      201.70      206.47      3.52 o 
   7   2   5      203.63      193.08      4.39 o 
   8   2   5        2.22        5.30      2.89 o 
   9   2   5       26.42       24.02      3.71 o 
  10   2   5      351.21      342.82      8.38 o 
  11   2   5        3.06        1.94      3.30 o 
  12   2   5       74.47       64.20     17.68 o 
  13   2   5        7.92        3.59      5.06 o 
  14   2   5       18.92       12.06      6.51 o 
   1   3   5      124.99      131.99      3.55 o 
   2   3   5      147.59      161.67      3.92 o 
   3   3   5      209.96      213.06      4.46 o 
   4   3   5      353.57      334.28      5.21 o 
   5   3   5      151.35      158.00      4.04 o 
   6   3   5      116.82      112.51      4.20 o 
   7   3   5      166.12      175.25      5.17 o 
   8   3   5       93.18       99.35      4.68 o 
   9   3   5       82.73       91.10      5.63 o 
  10   3   5      197.10      197.97      6.72 o 
  11   3   5       51.12       25.06     11.60 o 
  12   3   5       10.86       11.64      5.15 o 
  13   3   5       10.65        5.24      5.34 o 
  14   3   5       16.75       13.28      6.18 o 
   1   4   5      251.20      279.78      5.08 o 
   2   4   5       47.26       48.38      2.42 o 
   3   4   5      119.99      127.75      3.64 o 
   4   4   5       15.55       13.92      2.37 o 
   5   4   5       15.81       19.40      3.02 o 
   6   4   5       29.56       31.05      2.93 o 
   7   4   5      325.71      327.70      6.97 o 
   8   4   5       64.59       72.96      4.77 o 
   9   4   5        1.12        0.69      2.78 o 
  10   4   5      192.78      211.98      7.77 o 
  11   4   5       11.48        7.58      4.92 o 
  12   4   5       14.14        6.23      5.18 o 
  13   4   5        9.29        4.45      5.45 o 
  14   4   5        3.86       -0.50      4.97 o 
   1   5   5       22.75       20.55      1.35 o 
   2   5   5      103.26      109.90      3.75 o 
   3   5   5       38.40       36.74      2.45 o 
   4   5   5      561.09      559.92      9.27 o 
   5   5   5       43.22       44.93      2.76 o 
   6   5   5       74.20       74.46      3.62 o 
   7   5   5      100.23      105.21      4.47 o 
   8   5   5       81.92       89.93      5.20 o 
   9   5   5       32.69       31.41      4.03 o 
  10   5   5      119.56      108.83     14.95 o 
  11   5   5       41.56        0.61      5.43 o 
  12   5   5       55.67       36.93     18.60 o 
  13   5   5       17.96        9.12      5.65 o 
  14   5   5        4.47        1.25      5.64 o 
   1   6   5       55.40       58.65      2.39 o 
   2   6   5      160.29      156.21      3.94 o 
   3   6   5      206.40      218.15      5.63 o 
   4   6   5       47.27       51.98      3.91 o 
   5   6   5      117.73      116.26      4.62 o 
   6   6   5      270.05      256.45      4.97 o 
   7   6   5       48.11       51.09      4.57 o 
   8   6   5       42.27       44.22      4.46 o 
   9   6   5       28.92       28.16      5.03 o 
  10   6   5      309.52      301.63     10.02 o 
  11   6   5       24.50        8.85      4.99 o 
  12   6   5       23.61        3.83      5.66 o 
  13   6   5       12.32        3.64      5.06 o 
  14   6   5        0.64        0.33      4.53 o 
   1   7   5       96.93      102.36      2.61 o 
   2   7   5       48.23       49.71      2.53 o 
   3   7   5      192.22      196.21      6.21 o 
   4   7   5      205.08      205.91      5.67 o 
   5   7   5       79.45       77.27      6.17 o 
   6   7   5       56.25       62.30      5.87 o 
   7   7   5      132.24      138.13      6.51 o 
   8   7   5       43.14       43.07      5.44 o 
   9   7   5       45.56       28.46      9.85 o 
  10   7   5       45.00       19.83     13.06 o 
  11   7   5       23.22        0.21      7.40 o 
  12   7   5       53.62        2.46      7.63 o 
  13   7   5       10.18        1.94      6.20 o 
   1   8   5      349.91      362.13      6.59 o 
   2   8   5       34.10       37.90      2.42 o 
   3   8   5       78.31       87.94      3.41 o 
   4   8   5       59.05       66.27      3.64 o 
   5   8   5       76.75       84.83      5.10 o 
   6   8   5      132.81      131.68      6.54 o 
   7   8   5      161.23      176.32      7.85 o 
   8   8   5        6.31        5.19      4.92 o 
   9   8   5       95.48      116.31      7.63 o 
  10   8   5       82.61       49.44     21.55 o 
  11   8   5        4.52       -1.03      5.76 o 
  12   8   5       14.90        3.58      7.40 o 
  13   8   5       14.30        6.08      7.71 o 
   1   9   5      171.40      186.58      8.64 o 
   2   9   5       17.70       18.35      1.58 o 
   3   9   5       98.44      102.49      3.44 o 
   4   9   5      231.93      230.86      7.04 o 
   5   9   5       42.09       44.93      7.05 o 
   6   9   5       29.09       30.42      4.81 o 
   7   9   5      299.93      310.25      9.45 o 
   8   9   5       17.92       18.02      6.27 o 
   9   9   5       16.40       10.51      5.41 o 
  10   9   5       92.05      108.88      8.45 o 
  11   9   5        0.79        3.08      5.84 o 
  12   9   5       66.97       22.67     16.90 o 
   1  10   5       73.36       80.76      8.43 o 
   2  10   5      188.50      187.23      5.87 o 
   3  10   5       28.85       21.70      3.31 o 
   4  10   5       98.77      104.72      5.06 o 
   5  10   5       10.50        9.79      3.81 o 
   6  10   5       51.24       40.38      6.26 o 
   7  10   5      173.81      176.02      8.04 o 
   8  10   5        7.36       11.51      5.73 o 
   9  10   5       18.13       15.00      6.24 o 
  10  10   5       18.48        6.50      5.73 o 
  11  10   5       12.94        3.25      6.91 o 
  12  10   5       47.09       32.67     16.32 o 
   1  11   5      174.09      195.03     11.26 o 
   2  11   5      127.82      134.85      9.23 o 
   3  11   5       36.66       34.32      2.67 o 
   4  11   5        9.89        8.46      3.31 o 
   5  11   5       26.67       21.88      4.47 o 
   6  11   5       53.74       51.45      7.62 o 
   7  11   5      216.36      234.51     11.15 o 
   8  11   5       14.14       13.43      5.90 o 
   9  11   5       50.54       50.75      9.54 o 
  10  11   5       24.82       12.44      6.42 o 
  11  11   5       11.96       10.61      7.20 o 
   1  12   5      188.42      208.84     10.79 o 
   2  12   5       26.65       14.97      7.54 o 
   3  12   5        1.53        1.93      2.02 o 
   4  12   5       60.00       63.41      9.45 o 
   5  12   5       36.06       34.64      7.33 o 
   6  12   5       78.02       93.84      8.22 o 
   7  12   5      120.95      132.28      7.96 o 
   8  12   5        9.89        9.02      5.32 o 
   9  12   5       10.41       10.25      6.51 o 
  10  12   5        3.43       -1.16      5.39 o 
   1  13   5       24.94       24.55     11.19 o 
   2  13   5       15.61        8.54      7.46 o 
   3  13   5       27.70       17.82      8.03 o 
   4  13   5        2.92        4.12      5.98 o 
   5  13   5       18.77       17.88      4.46 o 
   6  13   5       70.11       67.74      9.80 o 
   7  13   5       42.69       46.72      7.47 o 
   8  13   5       11.07        5.55      6.95 o 
   9  13   5       47.87       43.43     10.30 o 
   1  14   5       49.52       31.04     13.77 o 
   2  14   5       41.68       21.49     12.88 o 
   3  14   5       52.97       34.81     17.69 o 
   4  14   5        1.93       -1.18      5.10 o 
   5  14   5        9.45        6.33      7.86 o 
   6  14   5        9.41       11.20      8.04 o 
   7  14   5       52.40       21.97     17.65 o 
   8  14   5        2.68        4.33      5.79 o 
   1  15   5       67.00       46.59     19.94 o 
   2  15   5        2.02       -1.61      6.64 o 
   3  15   5        4.16        3.75      6.27 o 
   4  15   5        4.40        2.79      6.62 o 
   5  15   5        4.66        0.80      8.17 o 
   6  15   5        3.13        1.51      7.26 o 
   7  15   5       42.77       15.88     11.37 o 
   1  16   5       19.05       14.12      9.16 o 
   2  16   5        1.21        5.35      8.01 o 
   3  16   5       21.95        7.91      8.00 o 
   4  16   5       34.45       15.41      9.75 o 
   5  16   5       19.37        5.53      9.03 o 
   1  17   5        7.69        8.73      8.94 o 
   2  17   5        8.37        1.93      9.72 o 
   0   0   6     1448.96     1500.65     26.97 o 
   2   0   6      104.77      108.57      5.34 o 
   4   0   6       68.22       83.10      4.91 o 
   6   0   6      111.90      119.62      4.99 o 
   8   0   6      213.14      197.65      6.19 o 
  10   0   6        2.09        0.90      3.53 o 
  12   0   6        0.52       -1.23      6.70 o 
   0   1   6     1460.01     1474.28     21.81 o 
   1   1   6       11.31       18.88      3.95 o 
   2   1   6        5.63        9.36      2.33 o 
   3   1   6       48.12       52.29      3.27 o 
   4   1   6       62.30       63.22      5.50 o 
   5   1   6       53.21       60.77      3.07 o 
   6   1   6      104.95      112.88      3.70 o 
   7   1   6       41.01       40.96      3.20 o 
   8   1   6      205.50      212.86      5.07 o 
   9   1   6        7.00        6.25      2.23 o 
  10   1   6       12.01        6.24      3.86 o 
  11   1   6        8.27        3.68      4.46 o 
  12   1   6        9.19        3.73      5.02 o 
  13   1   6        9.18        4.22      5.16 o 
   0   2   6      607.04      638.60     12.31 o 
   1   2   6       78.43       84.60      4.12 o 
   2   2   6      175.81      192.47      5.27 o 
   3   2   6        1.55        2.04      2.27 o 
   4   2   6       45.94       52.72      3.53 o 
   5   2   6       13.09       12.56      2.93 o 
   6   2   6       77.79       77.74      4.55 o 
   7   2   6       33.23       27.42      3.78 o 
   8   2   6        4.81        6.22      3.13 o 
   9   2   6       16.74       14.16      3.72 o 
  10   2   6       47.01       30.40      8.89 o 
  11   2   6        8.04        2.33      3.47 o 
  12   2   6        8.59        4.00      4.53 o 
  13   2   6        0.75        4.93      6.25 o 
   0   3   6      278.57      291.12      9.71 o 
   1   3   6       26.10       36.19      3.22 o 
   2   3   6      201.70      216.25      5.44 o 
   3   3   6       67.29       73.72      3.67 o 
   4   3   6       53.80       62.46      3.66 o 
   5   3   6       43.37       46.99      3.29 o 
   6   3   6      291.61      299.29      6.98 o 
   7   3   6       48.96       57.22      4.39 o 
   8   3   6       79.06       80.33      4.98 o 
   9   3   6       14.17        7.94      3.86 o 
  10   3   6       33.41       17.41      5.92 o 
  11   3   6        6.47        3.78      3.50 o 
  12   3   6        2.52        1.62      4.20 o 
  13   3   6        1.82        1.81      4.18 o 
   0   4   6      163.32      178.02      8.23 o 
   1   4   6       71.84       79.72      3.69 o 
   2   4   6       75.66       80.08      4.15 o 
   3   4   6       88.01       97.69      3.87 o 
   4   4   6       61.97       60.76      3.22 o 
   5   4   6       30.46       28.38      3.56 o 
   6   4   6       50.82       56.02      3.48 o 
   7   4   6       55.06       63.82      4.12 o 
   8   4   6      142.39      138.81      5.60 o 
   9   4   6        9.59        4.96      3.44 o 
  10   4   6      128.92      127.42      6.13 o 
  11   4   6        9.61        4.91      3.70 o 
  12   4   6       10.94        3.79      4.89 o 
  13   4   6        1.40        4.84      5.20 o 
   0   5   6      157.17      153.26      4.13 o 
   1   5   6       18.75       16.81      2.06 o 
   2   5   6       57.29       55.81      3.18 o 
   3   5   6       33.29       37.98      2.30 o 
   4   5   6       54.43       51.84      2.74 o 
   5   5   6        3.48        5.35      1.97 o 
   6   5   6      104.81       99.04      4.09 o 
   7   5   6        6.49        5.71      2.62 o 
   8   5   6       42.90       40.37      6.80 o 
   9   5   6       12.26        8.88      3.77 o 
  10   5   6       11.98        8.75      3.93 o 
  11   5   6       26.57       14.73      5.51 o 
  12   5   6        9.74        6.96      5.03 o 
  13   5   6        7.07        5.97      6.79 o 
   0   6   6      176.11      178.36      4.84 o 
   1   6   6       43.12       43.22      1.80 o 
   2   6   6        3.27        3.01      0.86 o 
   3   6   6      151.26      159.65      6.26 o 
   4   6   6        0.58        2.20      2.51 o 
   5   6   6        7.49        5.94      1.23 o 
   6   6   6       40.22       44.57      4.21 o 
   7   6   6       45.46       37.77      3.87 o 
   8   6   6       19.14       15.51      3.14 o 
   9   6   6       64.48       64.49     11.67 o 
  10   6   6        0.78        3.95      4.26 o 
  11   6   6       23.65        8.99      6.88 o 
  12   6   6        8.67       -0.09      5.79 o 
   0   7   6       51.58       45.60      2.29 o 
   1   7   6       12.73       12.21      1.95 o 
   2   7   6       16.73       18.63      2.35 o 
   3   7   6       70.36       77.24      4.00 o 
   4   7   6       65.37       71.22      4.26 o 
   5   7   6       21.43       19.23      4.10 o 
   6   7   6       90.00       96.53      5.57 o 
   7   7   6       32.32       28.51      8.58 o 
   8   7   6       18.44       13.66      4.24 o 
   9   7   6       17.77       12.03      6.00 o 
  10   7   6        6.41       -0.04      5.12 o 
  11   7   6       13.16        0.65      6.14 o 
  12   7   6       10.02        5.98      8.18 o 
   0   8   6      179.28      178.41     15.56 o 
   1   8   6       27.23       25.10      1.54 o 
   2   8   6        9.68        5.77      2.42 o 
   3   8   6        4.55        3.57      2.39 o 
   4   8   6       11.73       11.39      3.36 o 
   5   8   6       13.09        9.35      4.20 o 
   6   8   6       11.60        9.39      4.26 o 
   7   8   6       22.23       15.06      4.06 o 
   8   8   6       87.86       89.08     16.66 o 
   9   8   6        9.60        8.38      5.44 o 
  10   8   6       17.61       -0.26      6.38 o 
  11   8   6       32.53        0.92      6.18 o 
   0   9   6      320.55      350.61     38.30 o 
   1   9   6        3.73        5.40      5.54 o 
   2   9   6        8.91        4.85      1.72 o 
   3   9   6       38.10       38.73      4.36 o 
   4   9   6      152.00      160.80      5.58 o 
   5   9   6       18.95       14.14      4.51 o 
   6   9   6       24.38       18.44      6.72 o 
   7   9   6        9.34        4.81      4.08 o 
   8   9   6        3.08        4.42      5.32 o 
   9   9   6       10.73       10.72      7.77 o 
  10   9   6       20.04        9.17      6.80 o 
  11   9   6        7.88        7.56      7.57 o 
   0  10   6       64.17       62.16     14.98 o 
   1  10   6       79.63       88.19     10.84 o 
   2  10   6       18.70       30.24      7.02 o 
   3  10   6       74.32       74.30     15.22 o 
   4  10   6        1.37       -0.51      2.24 o 
   5  10   6        9.35        4.38      3.34 o 
   6  10   6       20.94       14.35      6.03 o 
   7  10   6        9.83        5.58      3.93 o 
   8  10   6        3.28        5.47      5.09 o 
   9  10   6        4.41        7.15      6.08 o 
  10  10   6        3.03        7.19      6.27 o 
   0  11   6        6.65        6.47     10.13 o 
   1  11   6       25.49       29.78      7.90 o 
   2  11   6        3.04        4.73      5.87 o 
   3  11   6       82.31       72.12     18.00 o 
   4  11   6       45.50       27.06     15.62 o 
   5  11   6       23.36       17.79      4.77 o 
   6  11   6       34.17       30.86      7.45 o 
   7  11   6       17.92        9.27      4.43 o 
   8  11   6        1.68        0.16      4.99 o 
   9  11   6        0.41       -4.18      6.58 o 
   0  12   6       65.16       71.69     12.85 o 
   1  12   6       29.75       30.90      8.33 o 
   2  12   6       10.79        9.41      9.50 o 
   3  12   6      192.56      218.64     13.00 o 
   4  12   6        6.71        2.61      6.82 o 
   5  12   6       27.67       27.86      8.55 o 
   6  12   6        2.31       -0.20      7.76 o 
   7  12   6       16.73       13.02     10.61 o 
   8  12   6       30.09       27.09     12.38 o 
   0  13   6       13.09       12.89     17.17 o 
   1  13   6       18.49       21.84      8.11 o 
   2  13   6        4.24        6.92      7.27 o 
   3  13   6      177.74      197.58     13.14 o 
   4  13   6       10.76        8.34      8.29 o 
   5  13   6       22.26       12.26     10.66 o 
   6  13   6        1.83        0.83      7.64 o 
   7  13   6        3.11       12.18     10.32 o 
   0  14   6        5.81        7.26     21.62 o 
   1  14   6       18.69        9.98      8.06 o 
   2  14   6        2.04        0.31      8.00 o 
   3  14   6      100.04      104.69     22.62 o 
   4  14   6        1.71        2.65      7.53 o 
   5  14   6       34.25       35.07     13.03 o 
   6  14   6        5.91        3.99      8.70 o 
   0  15   6       26.62       24.72     16.89 o 
   1  15   6       36.97       36.96     12.48 o 
   2  15   6       10.35        6.88     17.68 o 
   3  15   6       12.23       11.27      9.96 o 
   4  15   6        0.30       -0.95      9.93 o 
   2   0   7       85.46       80.35      5.96 o 
   4   0   7      234.34      251.93      9.18 o 
   6   0   7       20.53       18.26      4.22 o 
   8   0   7        3.76        1.74      3.76 o 
  10   0   7       42.62       19.57     17.63 o 
  12   0   7       60.83       74.94     15.37 o 
   1   1   7       84.82       96.89      5.04 o 
   2   1   7       11.38       12.28      3.27 o 
   3   1   7        1.84        2.60      2.99 o 
   4   1   7      137.53      141.80      5.29 o 
   5   1   7       41.60       37.28      4.97 o 
   6   1   7       21.71       14.30      3.65 o 
   7   1   7       10.57       10.21      2.21 o 
   8   1   7        3.93        3.03      2.95 o 
   9   1   7        6.15        1.66      4.04 o 
  10   1   7       62.74       66.62     14.98 o 
  11   1   7       14.37        9.85      5.12 o 
   1   2   7       24.97       28.30      5.09 o 
   2   2   7       13.29        9.23      3.19 o 
   3   2   7       44.54       50.32      5.71 o 
   4   2   7      104.27      113.06      4.59 o 
   5   2   7       38.03       38.68      4.60 o 
   6   2   7       22.10       18.40      3.50 o 
   7   2   7       35.64       29.22      3.94 o 
   8   2   7        6.54        5.16      3.38 o 
   9   2   7        7.39        4.68      3.94 o 
  10   2   7      111.18      120.24      7.28 o 
  11   2   7        1.24        3.17      4.33 o 
   1   3   7       39.81       43.00      4.60 o 
   2   3   7       33.53       37.08      3.47 o 
   3   3   7       16.85       14.32      3.11 o 
   4   3   7       17.75       16.50      3.09 o 
   5   3   7       12.36       10.01      3.12 o 
   6   3   7        1.50        0.02      2.37 o 
   7   3   7       41.54       31.29      5.35 o 
   8   3   7       32.34       23.93      4.79 o 
   9   3   7       25.34       12.02      4.29 o 
  10   3   7       66.77       58.97     13.87 o 
  11   3   7        0.14       -0.42      3.56 o 
   1   4   7       15.46       13.14      2.52 o 
   2   4   7       14.29       18.59      2.74 o 
   3   4   7        8.21        7.28      2.59 o 
   4   4   7       26.39       21.61      3.80 o 
   5   4   7        4.46        4.08      2.51 o 
   6   4   7       22.97       22.47      3.97 o 
   7   4   7       56.82       44.27      7.29 o 
   8   4   7        8.24        6.43      3.15 o 
   9   4   7        0.45       -1.19      3.24 o 
  10   4   7       53.29       22.59     14.17 o 
  11   4   7        5.95        6.83      6.61 o 
   1   5   7       25.71       28.15      2.36 o 
   2   5   7       37.84       38.08      2.50 o 
   3   5   7        7.51        5.18      2.55 o 
   4   5   7       38.80       39.20      3.57 o 
   5   5   7       11.31        7.58      2.92 o 
   6   5   7       11.32        6.18      3.11 o 
   7   5   7       23.09       19.30      6.89 o 
   8   5   7       38.52       22.95      8.18 o 
   9   5   7        5.60        5.09      5.40 o 
  10   5   7       57.07       50.81     21.00 o 
  11   5   7        3.92        2.34      5.41 o 
   1   6   7        4.92        4.90      1.30 o 
   2   6   7        9.99        5.86      1.56 o 
   3   6   7       14.69       14.38      3.72 o 
   4   6   7       75.44       73.79      8.56 o 
   5   6   7       40.26       15.32      8.45 o 
   6   6   7      101.04       96.40      9.99 o 
   7   6   7       39.50        9.95      6.32 o 
   8   6   7        0.31        1.00      4.45 o 
   9   6   7       11.00        5.54      6.67 o 
  10   6   7       40.36       27.73      9.02 o 
   1   7   7       22.46       21.09      4.03 o 
   2   7   7       15.27       11.40      3.05 o 
   3   7   7       69.76       73.09     14.44 o 
   4   7   7       78.27       77.27      8.52 o 
   5   7   7        4.60        2.39      3.61 o 
   6   7   7        3.73        3.73      3.81 o 
   7   7   7       36.52       20.37      9.72 o 
   8   7   7        4.03        1.70      4.34 o 
   9   7   7       15.27        1.38      5.23 o 
  10   7   7       17.84       11.96      5.83 o 
   1   8   7      106.35      113.49     10.03 o 
   2   8   7       16.70        8.85      6.21 o 
   3   8   7        4.20        3.68      3.26 o 
   4   8   7       83.73       92.42      9.82 o 
   5   8   7       32.81        8.25      5.75 o 
   6   8   7       19.00        5.70      4.12 o 
   7   8   7       53.03       47.53     11.80 o 
   8   8   7       11.66        4.23      5.39 o 
   9   8   7       28.16        7.52      6.60 o 
   1   9   7       28.74       18.22     11.17 o 
   2   9   7        7.79        5.58      6.52 o 
   3   9   7       27.42        6.88      7.35 o 
   4   9   7       23.72        7.30      8.70 o 
   5   9   7       19.14        0.05      6.06 o 
   6   9   7        7.68        1.27      3.88 o 
   7   9   7       64.91       53.58     14.66 o 
   8   9   7        1.26       -3.02      5.66 o 
   9   9   7        5.88        4.34      5.50 o 
   1  10   7       19.99       14.52      8.42 o 
   2  10   7        9.17        1.55      6.93 o 
   3  10   7       24.86       14.93      9.93 o 
   4  10   7       12.10        3.00      6.66 o 
   5  10   7        2.06        0.49      8.37 o 
   6  10   7       26.56        8.14     13.42 o 
   7  10   7       43.96       22.30     18.19 o 
   8  10   7        2.42       -4.77     11.21 o 
   1  11   7       46.50       51.33      9.31 o 
   2  11   7       29.30       13.69      8.39 o 
   3  11   7        0.03       -2.92      8.61 o 
   4  11   7        0.46       -0.30      6.65 o 
   5  11   7        8.72        8.97     10.27 o 
   6  11   7       17.54        0.35      8.52 o 
   7  11   7       43.45       28.45     11.93 o 
   1  12   7       13.67       14.25      8.04 o 
   2  12   7        6.06        4.85      7.69 o 
   3  12   7       10.49        9.80      9.69 o 
   4  12   7       15.01       14.26     10.22 o 
   5  12   7        0.07        0.83      7.21 o 
   1  13   7        4.19       11.20     13.74 o 
   2  13   7       16.43       11.50     10.95 o 
   3  13   7        7.95        8.78      9.66 o 
   0   0   8      174.58      172.54     22.86 o 
   2   0   8       67.13       72.18      8.65 o 
   4   0   8       39.30       29.81     11.13 o 
   6   0   8       15.59        4.62      3.56 o 
   8   0   8       21.79       19.58      9.83 o 
   0   1   8      140.06      150.99     11.77 o 
   1   1   8       30.94       12.93      5.38 o 
   2   1   8        0.66       -1.02      2.83 o 
   3   1   8        7.63        8.08      3.72 o 
   4   1   8        9.91        5.79      3.87 o 
   5   1   8       10.63        6.93      3.56 o 
   6   1   8       35.55       17.24      6.43 o 
   7   1   8        2.93        3.14      4.38 o 
   8   1   8       20.39       12.62      5.25 o 
   9   1   8        6.98        8.47      5.15 o 
   0   2   8      220.03      250.78      9.95 o 
   1   2   8       41.00       39.35      5.14 o 
   2   2   8       30.88       26.77      4.20 o 
   3   2   8        0.90        1.45      3.29 o 
   4   2   8        2.59        1.60      3.45 o 
   5   2   8        4.34        3.13      2.98 o 
   6   2   8        9.04       12.44      3.71 o 
   7   2   8        4.06        1.70      2.83 o 
   8   2   8       17.96       11.93      4.60 o 
   9   2   8        2.57        1.09      5.23 o 
   0   3   8       75.78       87.64      7.48 o 
   1   3   8        6.27        4.43      2.92 o 
   2   3   8       21.70       16.85      4.24 o 
   3   3   8       15.96        9.00      3.45 o 
   4   3   8        9.44        9.63      3.74 o 
   5   3   8       10.60        8.38      3.65 o 
   6   3   8       50.56       49.04      4.73 o 
   7   3   8       16.69       12.58      4.24 o 
   8   3   8       17.35        5.04      4.25 o 
   9   3   8        0.17        1.12      3.85 o 
   0   4   8       29.21       42.06      5.19 o 
   1   4   8        0.18       -0.98      2.66 o 
   2   4   8       36.07       26.65      4.70 o 
   3   4   8       12.76       11.99      3.36 o 
   4   4   8        5.78        5.00      3.45 o 
   5   4   8        3.59        4.82      3.88 o 
   6   4   8       11.42       13.48      4.82 o 
   7   4   8        0.39        1.49      3.90 o 
   8   4   8        3.61        8.65      5.25 o 
   0   5   8       29.33       24.20      5.96 o 
   1   5   8        8.90        3.74      3.00 o 
   2   5   8        8.02        9.75      3.71 o 
   3   5   8       12.75       10.78      4.06 o 
   4   5   8       15.27        7.91      4.47 o 
   5   5   8        0.56        0.82      3.41 o 
   6   5   8       19.60       14.03      4.62 o 
   7   5   8        4.49        1.37      5.22 o 
   8   5   8        6.97        2.47      4.81 o 
   0   6   8        7.91        8.51     14.72 o 
   1   6   8        5.44       15.03      6.44 o 
   2   6   8        0.83       -3.31      5.45 o 
   3   6   8       32.77       33.69      6.27 o 
   4   6   8        4.92        3.70      3.64 o 
   5   6   8        3.70        2.86      3.96 o 
   6   6   8       24.17       13.98      7.72 o 
   7   6   8        4.52        2.88      5.27 o 
   8   6   8        6.86        4.12      5.66 o 
   0   7   8       68.78       72.42     14.08 o 
   1   7   8        3.07        7.29      6.23 o 
   2   7   8        2.04       -3.62      3.62 o 
   3   7   8        9.79       10.64      6.81 o 
   4   7   8       32.84       -2.30      8.28 o 
   5   7   8        6.81       -1.14      6.79 o 
   6   7   8       23.47       15.14      5.26 o 
   7   7   8        2.00        0.76      4.93 o 
   0   8   8       15.44       22.26      9.77 o 
   1   8   8        7.81       13.35      6.52 o 
   2   8   8        3.06        5.96      6.73 o 
   3   8   8        0.52        0.43      7.07 o 
   4   8   8        1.80       -1.47      7.96 o 
   5   8   8       13.23        0.90      8.78 o 
   6   8   8        2.55        2.36      6.23 o 
   0   9   8       25.10       29.66     15.88 o 
   1   9   8        4.46        3.05      6.34 o 
   2   9   8        0.92        2.30      6.31 o 
   3   9   8        3.45        2.78      6.60 o 
   4   9   8       28.04        8.89     10.54 o 
   5   9   8        0.80       -1.44      7.31 o 
   0  10   8        5.87        0.11     11.54 o 
   1  10   8        4.10        9.06      7.83 o 
   2  10   8        5.51       -1.00      6.78 o 
   3  10   8       17.64       14.06     10.53 o 
   4  10   8        2.73        6.94     11.83 o 
   2   0   9       15.95        0.13      8.47 o 
   4   0   9       26.18       19.15      9.35 o 
   1   1   9       17.47       -0.10      5.43 o 
   2   1   9        5.88       -0.35      5.44 o 
   3   1   9        3.59        4.12      4.99 o 
   4   1   9       18.17       12.50      5.11 o 
   5   1   9        2.90        9.45      4.77 o 
   1   2   9       23.53        7.73      5.29 o 
   2   2   9        5.04        5.97      4.63 o 
   3   2   9        9.59        6.38      4.31 o 
   4   2   9        7.08        7.75      4.47 o 
   5   2   9       10.04        8.64      4.15 o 
   1   3   9       14.72       15.29      4.78 o 
   2   3   9        1.23        1.03      4.26 o 
   3   3   9        5.58        6.84      4.71 o 
   4   3   9        6.01       10.68      5.36 o 
   5   3   9        0.06        6.41      4.20 o 
   1   4   9        0.72       -1.43      4.91 o 
   2   4   9        4.52       10.06      6.42 o 
   3   4   9        0.46        8.62      9.06 o 
   4   4   9        3.10        0.02      4.14 o 
   1   5   9        8.47       16.40      7.69 o 
   2   5   9        7.67        9.94      7.13 o 
   3   5   9        2.77        6.75      5.83 o 
   1   6   9        1.66        5.46      6.82 o 
   2   6   9        0.66        8.86     10.26 o 
                                                 
